# Supplementary material for: Prevalence and Incidence of Attention Deficit/Hyperactivity Disorder in Denmark. A National Register‐Based Open Cohort Study
Source: Acta Psychiatr Scand. 2025 Mar 27;152(1):27–38. doi: 10.1111/acps.13804 (PMC12127063; doi:10.1111/acps.13804)
Supplement: Supplementary file 2 — Supplementary Table S1. Study time in days, as well as absolute numbers and proportion of prevalent, incident, and medicated patients with Attention Deficit Hyperactivity Disorder in the Danish population, stratified by year and sex with 95% confidence intervals. Each type of medication denoted by the corresponding Anatomical Therapeutic Chemical code. [file ACPS-152-27-s003.xlsx]

## Sheet: Supplementary Table 1
Supplementary Table 1: Study time in days, as well as absolute numbers and proportion of prevalent, incident, and medicated patients with Attention Deficit Hyperactivity Disorder in the Danish population, stratified by year and sex with 95% confidence intervals. Each type of medication denoted by the corresponding Anatomical Therapeutic Chemical code.
Year	Group	MaleFemaleRatio_Prevalence	MaleFemaleRatio_Prevalence_low95	MaleFemaleRatio_Prevalence_up95	MaleFemaleRatio_Incidence	MaleFemaleRatio_Incidence_low95	MaleFemaleRatio_Incidence_up95	Prevalent	Prevalent_pct_of_Resident	Prevalent_pct_of_Resident_L95	Prevalent_pct_of_Resident_U95	Incident	Incident_pct_of_Resident	Incident_pct_of_Resident_L95	Incident_pct_of_Resident_U95	Prescription_redeemed	Prescription_redeemed_pct_of_Resident	Prescription_redeemed_pct_of_Resident_L95	Prescription_redeemed_pct_of_Resident_U95	N06BA02	N06BA02_pct_of_Prescription_redeemed	N06BA02_pct_of_Prescription_redeemed_L95	N06BA02_pct_of_Prescription_redeemed_U95	N06BA04	N06BA04_pct_of_Prescription_redeemed	N06BA04_pct_of_Prescription_redeemed_L95	N06BA04_pct_of_Prescription_redeemed_U95	N06BA07	N06BA07_pct_of_Prescription_redeemed	N06BA07_pct_of_Prescription_redeemed_L95	N06BA07_pct_of_Prescription_redeemed_U95	N06BA09	N06BA09_pct_of_Prescription_redeemed	N06BA09_pct_of_Prescription_redeemed_L95	N06BA09_pct_of_Prescription_redeemed_U95	N06BA12	N06BA12_pct_of_Prescription_redeemed	N06BA12_pct_of_Prescription_redeemed_L95	N06BA12_pct_of_Prescription_redeemed_U95	C02AC02	C02AC02_pct_of_Prescription_redeemed	C02AC02_pct_of_Prescription_redeemed_L95	C02AC02_pct_of_Prescription_redeemed_U95	Studytime_Days
2000	Female							1523	0.06	0.05	0.06	244	0.01	0.01	0.01	507	0.02	0.02	0.02	5	0.99	0.13	1.85	488	96.25	94.60	97.91	24	4.73	2.89	6.58	0	0.00	0.00	0.00	0	0.00	0.00	0.00	0	0.00	0.00	0.00	984504216
2001	Female							1792	0.07	0.06	0.07	303	0.01	0.01	0.01	568	0.02	0.02	0.02	0	0.00	0.00	0.00	541	95.25	93.50	97.00	32	5.63	3.74	7.53	0	0.00	0.00	0.00	0	0.00	0.00	0.00	0	0.00	0.00	0.00	985089215
2002	Female							2098	0.08	0.07	0.08	360	0.01	0.01	0.01	708	0.03	0.02	0.03	0	0.00	0.00	0.00	629	88.84	86.52	91.16	99	13.98	11.43	16.54	0	0.00	0.00	0.00	0	0.00	0.00	0.00	0	0.00	0.00	0.00	987606398
2003	Female							2536	0.09	0.09	0.10	494	0.02	0.02	0.02	933	0.03	0.03	0.04	0	0.00	0.00	0.00	768	82.32	79.87	84.76	183	19.61	17.07	22.16	0	0.00	0.00	0.00	0	0.00	0.00	0.00	0	0.00	0.00	0.00	989848903
2004	Female							3260	0.12	0.12	0.12	788	0.03	0.03	0.03	1353	0.05	0.05	0.05	0	0.00	0.00	0.00	1041	76.94	74.70	79.18	328	24.24	21.96	26.53	0	0.00	0.00	0.00	0	0.00	0.00	0.00	0	0.00	0.00	0.00	995023973
2005	Female							4146	0.15	0.15	0.16	954	0.03	0.03	0.04	1848	0.07	0.06	0.07	8	0.43	0.13	0.73	1496	80.95	79.16	82.74	386	20.89	19.03	22.74	0	0.00	0.00	0.00	0	0.00	0.00	0.00	0	0.00	0.00	0.00	994918208
2006	Female							5332	0.19	0.19	0.20	1302	0.05	0.04	0.05	2600	0.09	0.09	0.10	9	0.35	0.12	0.57	2070	79.62	78.07	81.16	527	20.27	18.72	21.81	105	4.04	3.28	4.80	0	0.00	0.00	0.00	0	0.00	0.00	0.00	998175073
2007	Female							7160	0.26	0.25	0.27	1935	0.07	0.07	0.07	3861	0.14	0.14	0.14	8	0.21	0.06	0.35	2960	76.66	75.33	78.00	809	20.95	19.67	22.24	350	9.07	8.16	9.97	0	0.00	0.00	0.00	0	0.00	0.00	0.00	1002386468
2008	Female							9886	0.36	0.35	0.36	2842	0.10	0.10	0.11	5766	0.21	0.20	0.21	11	0.19	0.08	0.30	4625	80.21	79.18	81.24	998	17.31	16.33	18.28	576	9.99	9.22	10.76	0	0.00	0.00	0.00	0	0.00	0.00	0.00	1010606779
2009	Female							13401	0.48	0.47	0.49	3653	0.13	0.13	0.14	8305	0.30	0.29	0.30	32	0.39	0.25	0.52	6939	83.55	82.75	84.35	1093	13.16	12.43	13.89	1000	12.04	11.34	12.74	0	0.00	0.00	0.00	0	0.00	0.00	0.00	1012235376
2010	Female							17311	0.62	0.61	0.63	4075	0.15	0.14	0.15	10760	0.38	0.38	0.39	43	0.40	0.28	0.52	9171	85.23	84.56	85.90	1040	9.67	9.11	10.22	1614	15.00	14.33	15.67	0	0.00	0.00	0.00	0	0.00	0.00	0.00	1016502272
2011	Female							21114	0.75	0.74	0.76	3997	0.14	0.14	0.15	12505	0.45	0.44	0.45	137	1.10	0.91	1.28	10545	84.33	83.69	84.96	939	7.51	7.05	7.97	2246	17.96	17.29	18.63	0	0.00	0.00	0.00	0	0.00	0.00	0.00	1020132478
2012	Female							24738	0.88	0.87	0.89	3835	0.14	0.13	0.14	13873	0.49	0.48	0.50	191	1.38	1.18	1.57	11628	83.82	83.20	84.43	837	6.03	5.64	6.43	2614	18.84	18.19	19.49	0	0.00	0.00	0.00	0	0.00	0.00	0.00	1026343024
2013	Female							28235	1.00	0.99	1.01	3686	0.13	0.13	0.14	14740	0.52	0.51	0.53	163	1.11	0.94	1.27	12183	82.65	82.04	83.26	843	5.72	5.34	6.09	2877	19.52	18.88	20.16	385	2.61	2.35	2.87	0	0.00	0.00	0.00	1027489214
2014	Female							31583	1.11	1.10	1.12	3561	0.13	0.12	0.13	15388	0.54	0.53	0.55	113	0.73	0.60	0.87	12360	80.32	79.69	80.95	822	5.34	4.99	5.70	3036	19.73	19.10	20.36	1166	7.58	7.16	8.00	0	0.00	0.00	0.00	1032669663
2015	Female							35010	1.22	1.21	1.24	3649	0.13	0.12	0.13	16516	0.58	0.57	0.59	152	0.92	0.77	1.07	12837	77.72	77.09	78.36	913	5.53	5.18	5.88	3257	19.72	19.11	20.33	1738	10.52	10.06	10.99	0	0.00	0.00	0.00	1039800556
2016	Female							38465	1.33	1.32	1.35	3777	0.13	0.13	0.14	17460	0.61	0.60	0.61	180	1.03	0.88	1.18	13144	75.28	74.64	75.92	945	5.41	5.08	5.75	3418	19.58	18.99	20.16	2242	12.84	12.34	13.34	52	0.30	0.22	0.38	1049381092
2017	Female							42332	1.46	1.45	1.47	4113	0.14	0.14	0.15	19049	0.66	0.65	0.67	233	1.22	1.07	1.38	14002	73.51	72.88	74.13	991	5.20	4.89	5.52	3799	19.94	19.38	20.51	2746	14.42	13.92	14.91	99	0.52	0.42	0.62	1052237637
2018	Female							46212	1.59	1.57	1.60	4154	0.14	0.14	0.15	20822	0.72	0.71	0.73	345	1.66	1.48	1.83	15131	72.67	72.06	73.27	1033	4.96	4.67	5.26	4117	19.77	19.23	20.31	3368	16.18	15.68	16.68	169	0.81	0.69	0.93	1056930164
2019	Female							50462	1.73	1.71	1.74	4550	0.16	0.15	0.16	22640	0.77	0.76	0.79	425	1.88	1.70	2.05	16043	70.86	70.27	71.45	1057	4.67	4.39	4.94	4428	19.56	19.04	20.07	4184	18.48	17.97	18.99	213	0.94	0.82	1.07	1061076484
2020	Female							55769	1.90	1.89	1.92	5547	0.19	0.19	0.20	25321	0.86	0.85	0.87	541	2.14	1.96	2.31	17776	70.20	69.64	70.77	1037	4.10	3.85	4.34	5023	19.84	19.35	20.33	5219	20.61	20.11	21.11	306	1.21	1.07	1.34	1068199758
2021	Female							63495	2.15	2.14	2.17	8060	0.28	0.27	0.28	30938	1.05	1.04	1.06	738	2.39	2.22	2.56	21747	70.29	69.78	70.80	1053	3.40	3.20	3.61	6134	19.83	19.38	20.27	7120	23.01	22.54	23.48	449	1.45	1.32	1.58	1071415648
2022	Female							74480	2.50	2.48	2.51	11374	0.39	0.38	0.40	39295	1.32	1.30	1.33	1011	2.57	2.42	2.73	27593	70.22	69.77	70.67	1100	2.80	2.64	2.96	8017	20.40	20.00	20.80	10152	25.84	25.40	26.27	645	1.64	1.52	1.77	1084100734
2000	Male	2.59	2.44	2.75	3.33	2.89	3.85	3860	0.15	0.14	0.15	794	0.03	0.03	0.03	1517	0.06	0.05	0.06	15	0.99	0.49	1.49	1487	98.02	97.32	98.72	20	1.32	0.74	1.89	0	0.00	0.00	0.00	0	0.00	0.00	0.00	0	0.00	0.00	0.00	962297126
2001	Male	2.68	2.54	2.83	2.96	2.59	3.37	4693	0.18	0.17	0.18	875	0.03	0.03	0.04	1756	0.07	0.06	0.07	15	0.85	0.42	1.28	1714	97.61	96.89	98.32	41	2.33	1.63	3.04	0	0.00	0.00	0.00	0	0.00	0.00	0.00	0	0.00	0.00	0.00	963040080
2002	Male	2.81	2.67	2.95	3.16	2.80	3.55	5760	0.22	0.21	0.22	1110	0.04	0.04	0.04	2223	0.08	0.08	0.09	17	0.76	0.40	1.13	2130	95.82	94.98	96.65	110	4.95	4.05	5.85	0	0.00	0.00	0.00	0	0.00	0.00	0.00	0	0.00	0.00	0.00	966081859
2003	Male	2.85	2.73	2.99	2.89	2.61	3.20	7081	0.27	0.26	0.27	1395	0.05	0.05	0.06	2829	0.11	0.10	0.11	21	0.74	0.43	1.06	2676	94.59	93.76	95.43	172	6.08	5.20	6.96	0	0.00	0.00	0.00	0	0.00	0.00	0.00	0	0.00	0.00	0.00	968758089
2004	Male	2.75	2.64	2.87	2.32	2.13	2.52	8786	0.33	0.32	0.34	1783	0.07	0.06	0.07	3711	0.14	0.13	0.14	25	0.67	0.41	0.94	3495	94.18	93.43	94.93	231	6.22	5.45	7.00	0	0.00	0.00	0.00	0	0.00	0.00	0.00	0	0.00	0.00	0.00	973958044
2005	Male	2.66	2.57	2.76	2.27	2.10	2.45	10814	0.40	0.40	0.41	2118	0.08	0.08	0.08	4879	0.18	0.18	0.19	37	0.76	0.51	1.00	4614	94.57	93.93	95.20	280	5.74	5.09	6.39	0	0.00	0.00	0.00	0	0.00	0.00	0.00	0	0.00	0.00	0.00	974280814
2006	Male	2.56	2.48	2.64	2.08	1.95	2.23	13369	0.50	0.49	0.50	2654	0.10	0.10	0.10	6523	0.24	0.24	0.25	38	0.58	0.40	0.77	6043	92.64	92.01	93.28	365	5.60	5.04	6.15	317	4.86	4.34	5.38	0	0.00	0.00	0.00	0	0.00	0.00	0.00	978301709
2007	Male	2.40	2.33	2.47	1.91	1.81	2.02	16864	0.62	0.61	0.63	3616	0.13	0.13	0.14	8806	0.33	0.32	0.33	51	0.58	0.42	0.74	7893	89.63	89.00	90.27	525	5.96	5.47	6.46	808	9.18	8.57	9.78	0	0.00	0.00	0.00	0	0.00	0.00	0.00	983667508
2008	Male	2.25	2.19	2.30	1.84	1.76	1.93	21825	0.80	0.79	0.81	5118	0.19	0.18	0.19	12605	0.46	0.45	0.47	52	0.41	0.30	0.52	11372	90.22	89.70	90.74	631	5.01	4.63	5.39	1392	11.04	10.50	11.59	0	0.00	0.00	0.00	0	0.00	0.00	0.00	992719689
2009	Male	2.15	2.11	2.20	1.88	1.80	1.95	28355	1.04	1.02	1.05	6702	0.25	0.24	0.25	17419	0.64	0.63	0.65	49	0.28	0.20	0.36	15764	90.50	90.06	90.93	699	4.01	3.72	4.30	2220	12.74	12.25	13.24	0	0.00	0.00	0.00	0	0.00	0.00	0.00	993971083
2010	Male	2.06	2.03	2.10	1.75	1.68	1.82	35084	1.28	1.26	1.29	6956	0.26	0.25	0.26	21759	0.79	0.78	0.80	55	0.25	0.19	0.32	19499	89.61	89.21	90.02	683	3.14	2.91	3.37	3471	15.95	15.47	16.44	0	0.00	0.00	0.00	0	0.00	0.00	0.00	998511928
2011	Male	1.97	1.94	2.00	1.56	1.50	1.62	40903	1.48	1.47	1.50	6093	0.22	0.22	0.23	23885	0.87	0.85	0.88	222	0.93	0.81	1.05	21018	88.00	87.58	88.41	564	2.36	2.17	2.55	4312	18.05	17.57	18.54	0	0.00	0.00	0.00	0	0.00	0.00	0.00	1002504290
2012	Male	1.91	1.88	1.94	1.56	1.50	1.63	46474	1.68	1.66	1.69	5861	0.21	0.21	0.22	25254	0.91	0.90	0.92	278	1.10	0.97	1.23	21948	86.91	86.49	87.33	512	2.03	1.85	2.20	4758	18.84	18.36	19.32	0	0.00	0.00	0.00	0	0.00	0.00	0.00	1009442040
2013	Male	1.84	1.81	1.86	1.35	1.30	1.41	51055	1.83	1.82	1.85	4870	0.18	0.17	0.18	25065	0.90	0.89	0.91	255	1.02	0.89	1.14	21477	85.69	85.25	86.12	498	1.99	1.81	2.16	4758	18.98	18.50	19.47	650	2.59	2.40	2.79	0	0.00	0.00	0.00	1011369878
2014	Male	1.79	1.76	1.81	1.42	1.36	1.48	55669	1.98	1.97	2.00	4945	0.18	0.17	0.18	24962	0.89	0.88	0.90	188	0.75	0.65	0.86	20691	82.89	82.42	83.36	474	1.90	1.73	2.07	4780	19.15	18.66	19.64	1907	7.64	7.31	7.97	0	0.00	0.00	0.00	1018331911
2015	Male	1.74	1.72	1.77	1.40	1.34	1.46	60308	2.13	2.11	2.15	5015	0.18	0.18	0.19	25791	0.91	0.90	0.92	227	0.88	0.77	0.99	20758	80.49	80.00	80.97	498	1.93	1.76	2.10	4893	18.97	18.49	19.45	2681	10.40	10.02	10.77	0	0.00	0.00	0.00	1027586917
2016	Male	1.71	1.68	1.73	1.35	1.29	1.41	64947	2.28	2.26	2.29	4991	0.18	0.17	0.18	26735	0.94	0.93	0.95	302	1.13	1.00	1.26	20921	78.25	77.76	78.75	524	1.96	1.79	2.13	5033	18.83	18.36	19.29	3411	12.76	12.36	13.16	122	0.46	0.38	0.54	1038139972
2017	Male	1.67	1.65	1.69	1.38	1.32	1.44	70121	2.44	2.43	2.46	5559	0.20	0.19	0.20	28468	0.99	0.98	1.00	392	1.38	1.24	1.51	21836	76.70	76.21	77.19	544	1.91	1.75	2.07	5290	18.58	18.13	19.03	4196	14.74	14.33	15.15	221	0.78	0.67	0.88	1041173112
2018	Male	1.65	1.63	1.67	1.38	1.33	1.44	75323	2.61	2.60	2.63	5619	0.20	0.19	0.21	30691	1.07	1.05	1.08	580	1.89	1.74	2.04	23109	75.30	74.81	75.78	584	1.90	1.75	2.06	5634	18.36	17.92	18.79	5073	16.53	16.11	16.94	292	0.95	0.84	1.06	1045780392
2019	Male	1.63	1.61	1.65	1.42	1.37	1.48	81299	2.81	2.79	2.83	6339	0.23	0.22	0.23	33507	1.16	1.15	1.17	670	2.00	1.85	2.15	24728	73.80	73.33	74.27	613	1.83	1.69	1.97	6238	18.62	18.20	19.03	5959	17.78	17.37	18.19	380	1.13	1.02	1.25	1049822324
2020	Male	1.59	1.58	1.61	1.28	1.24	1.33	87863	3.03	3.01	3.05	6971	0.25	0.24	0.25	36461	1.26	1.24	1.27	810	2.22	2.07	2.37	26259	72.02	71.56	72.48	586	1.61	1.48	1.74	6920	18.98	18.58	19.38	7157	19.63	19.22	20.04	499	1.37	1.25	1.49	1056413388
2021	Male	1.52	1.51	1.54	1.04	1.01	1.08	95651	3.28	3.26	3.30	8236	0.29	0.28	0.30	41234	1.41	1.40	1.43	1005	2.44	2.29	2.59	29453	71.43	70.99	71.86	591	1.43	1.32	1.55	7721	18.72	18.35	19.10	8610	20.88	20.49	21.27	697	1.69	1.57	1.81	1060636683
2022	Male	1.43	1.42	1.44	0.91	0.88	0.93	105152	3.57	3.55	3.59	10095	0.35	0.35	0.36	47412	1.61	1.59	1.62	1254	2.64	2.50	2.79	33620	70.91	70.50	71.32	643	1.36	1.25	1.46	8738	18.43	18.08	18.78	10684	22.53	22.16	22.91	933	1.97	1.84	2.09	1071092323
2000	Total							5383	0.10	0.10	0.10	1038	0.02	0.02	0.02	2024	0.04	0.04	0.04	20	0.99	0.56	1.42	1975	97.58	96.91	98.25	44	2.17	1.54	2.81	0	0.00	0.00	0.00	0	0.00	0.00	0.00	0	0.00	0.00	0.00	1946801342
2001	Total							6485	0.12	0.12	0.12	1178	0.02	0.02	0.02	2324	0.04	0.04	0.05	19	0.82	0.45	1.18	2255	97.03	96.34	97.72	73	3.14	2.43	3.85	0	0.00	0.00	0.00	0	0.00	0.00	0.00	0	0.00	0.00	0.00	1948129295
2002	Total							7858	0.15	0.14	0.15	1470	0.03	0.03	0.03	2931	0.05	0.05	0.06	19	0.65	0.36	0.94	2759	94.13	93.28	94.98	209	7.13	6.20	8.06	0	0.00	0.00	0.00	0	0.00	0.00	0.00	0	0.00	0.00	0.00	1953688257
2003	Total							9617	0.18	0.17	0.18	1889	0.04	0.03	0.04	3762	0.07	0.07	0.07	22	0.58	0.34	0.83	3444	91.55	90.66	92.44	355	9.44	8.50	10.37	0	0.00	0.00	0.00	0	0.00	0.00	0.00	0	0.00	0.00	0.00	1958606992
2004	Total							12046	0.22	0.22	0.23	2571	0.05	0.05	0.05	5064	0.09	0.09	0.10	28	0.55	0.35	0.76	4536	89.57	88.73	90.42	559	11.04	10.18	11.90	0	0.00	0.00	0.00	0	0.00	0.00	0.00	0	0.00	0.00	0.00	1968982017
2005	Total							14960	0.28	0.27	0.28	3072	0.06	0.05	0.06	6727	0.12	0.12	0.13	45	0.67	0.47	0.86	6110	90.83	90.14	91.52	666	9.90	9.19	10.61	0	0.00	0.00	0.00	0	0.00	0.00	0.00	0	0.00	0.00	0.00	1969199022
2006	Total							18701	0.34	0.34	0.35	3956	0.07	0.07	0.08	9123	0.17	0.16	0.17	47	0.52	0.37	0.66	8113	88.93	88.29	89.57	892	9.78	9.17	10.39	422	4.63	4.19	5.06	0	0.00	0.00	0.00	0	0.00	0.00	0.00	1976476782
2007	Total							24024	0.44	0.43	0.44	5551	0.10	0.10	0.10	12667	0.23	0.23	0.24	59	0.47	0.35	0.58	10853	85.68	85.07	86.29	1334	10.53	10.00	11.07	1158	9.14	8.64	9.64	0	0.00	0.00	0.00	0	0.00	0.00	0.00	1986053976
2008	Total							31711	0.58	0.57	0.58	7960	0.15	0.14	0.15	18371	0.33	0.33	0.34	63	0.34	0.26	0.43	15997	87.08	86.59	87.56	1629	8.87	8.46	9.28	1968	10.71	10.27	11.16	0	0.00	0.00	0.00	0	0.00	0.00	0.00	2003326468
2009	Total							41756	0.76	0.75	0.76	10355	0.19	0.18	0.19	25724	0.47	0.46	0.47	81	0.31	0.25	0.38	22703	88.26	87.86	88.65	1792	6.97	6.66	7.28	3220	12.52	12.11	12.92	0	0.00	0.00	0.00	0	0.00	0.00	0.00	2006206459
2010	Total							52395	0.94	0.94	0.95	11031	0.20	0.20	0.20	32519	0.59	0.58	0.59	98	0.30	0.24	0.36	28670	88.16	87.81	88.51	1723	5.30	5.05	5.54	5085	15.64	15.24	16.03	0	0.00	0.00	0.00	0	0.00	0.00	0.00	2015014200
2011	Total							62017	1.11	1.10	1.12	10090	0.18	0.18	0.19	36390	0.65	0.65	0.66	359	0.99	0.88	1.09	31563	86.74	86.39	87.08	1503	4.13	3.93	4.33	6558	18.02	17.63	18.42	0	0.00	0.00	0.00	0	0.00	0.00	0.00	2022636768
2012	Total							71212	1.27	1.26	1.28	9696	0.18	0.17	0.18	39127	0.70	0.69	0.71	469	1.20	1.09	1.31	33576	85.81	85.47	86.16	1349	3.45	3.27	3.63	7372	18.84	18.45	19.23	0	0.00	0.00	0.00	0	0.00	0.00	0.00	2035785064
2013	Total							79290	1.41	1.40	1.42	8556	0.15	0.15	0.16	39805	0.71	0.70	0.72	418	1.05	0.95	1.15	33660	84.56	84.21	84.92	1341	3.37	3.19	3.55	7635	19.18	18.79	19.57	1035	2.60	2.44	2.76	0	0.00	0.00	0.00	2038859092
2014	Total							87252	1.54	1.53	1.55	8506	0.15	0.15	0.16	40350	0.71	0.71	0.72	301	0.75	0.66	0.83	33051	81.91	81.54	82.29	1296	3.21	3.04	3.38	7816	19.37	18.98	19.76	3073	7.62	7.36	7.87	0	0.00	0.00	0.00	2051001574
2015	Total							95318	1.67	1.66	1.68	8664	0.15	0.15	0.16	42307	0.74	0.74	0.75	379	0.90	0.81	0.99	33595	79.41	79.02	79.79	1411	3.34	3.16	3.51	8150	19.26	18.89	19.64	4419	10.45	10.15	10.74	0	0.00	0.00	0.00	2067387473
2016	Total							103412	1.80	1.79	1.81	8768	0.16	0.15	0.16	44195	0.77	0.76	0.78	482	1.09	0.99	1.19	34065	77.08	76.69	77.47	1469	3.32	3.16	3.49	8451	19.12	18.76	19.49	5653	12.79	12.48	13.10	174	0.39	0.34	0.45	2087521064
2017	Total							112453	1.95	1.94	1.96	9672	0.17	0.17	0.17	47517	0.82	0.82	0.83	625	1.32	1.21	1.42	35838	75.42	75.03	75.81	1535	3.23	3.07	3.39	9089	19.13	18.77	19.48	6942	14.61	14.29	14.93	320	0.67	0.60	0.75	2093410749
2018	Total							121535	2.10	2.09	2.11	9773	0.17	0.17	0.18	51513	0.89	0.88	0.90	925	1.80	1.68	1.91	38240	74.23	73.86	74.61	1617	3.14	2.99	3.29	9751	18.93	18.59	19.27	8441	16.39	16.07	16.71	461	0.89	0.81	0.98	2102710556
2019	Total							131761	2.27	2.25	2.28	10889	0.19	0.19	0.19	56147	0.97	0.96	0.97	1095	1.95	1.84	2.06	40771	72.61	72.25	72.98	1670	2.97	2.83	3.11	10666	19.00	18.67	19.32	10143	18.07	17.75	18.38	593	1.06	0.97	1.14	2110898808
2020	Total							143632	2.46	2.45	2.47	12518	0.22	0.22	0.22	61782	1.06	1.05	1.07	1351	2.19	2.07	2.30	44035	71.27	70.92	71.63	1623	2.63	2.50	2.75	11943	19.33	19.02	19.64	12376	20.03	19.72	20.35	805	1.30	1.21	1.39	2124613146
2021	Total							159146	2.71	2.70	2.72	16296	0.28	0.28	0.29	72172	1.23	1.22	1.24	1743	2.42	2.30	2.53	51200	70.94	70.61	71.27	1644	2.28	2.17	2.39	13855	19.20	18.91	19.48	15730	21.80	21.49	22.10	1146	1.59	1.50	1.68	2132052331
2022	Total							179632	3.03	3.02	3.04	21469	0.37	0.37	0.38	86707	1.46	1.45	1.47	2265	2.61	2.51	2.72	61213	70.60	70.29	70.90	1743	2.01	1.92	2.10	16755	19.32	19.06	19.59	20836	24.03	23.75	24.31	1578	1.82	1.73	1.91	2155193057
