# Supplementary material for: Prevalence and Incidence of Attention Deficit/Hyperactivity Disorder in Denmark. A National Register‐Based Open Cohort Study
Source: Acta Psychiatr Scand. 2025 Mar 27;152(1):27–38. doi: 10.1111/acps.13804 (PMC12127063; doi:10.1111/acps.13804)
Supplement: Supplementary file 3 — Supplementary Table S2. Study time in days, as well as absolute numbers and proportion of prevalent, incident, and medicated patients with Attention Deficit Hyperactivity Disorder in the Danish population, stratified by year and sex. Male/female ratios by sex and age. All estimates with 95% confidence intervals. [file ACPS-152-27-s004.xlsx]

## Sheet: Supplementary Table 2
Supplementary Table 2: Study time in days, as well as absolute numbers and proportion of prevalent, incident, and medicated patients with Attention Deficit Hyperactivity Disorder in the Danish population, stratified by year and sex. Male/female ratios by sex and age. All estimates with 95% confidence intervals.
Age	Year	Group	MaleFemaleRatio_Prevalence	MaleFemaleRatio_Prevalence_low95	MaleFemaleRatio_Prevalence_up95	MaleFemaleRatio_Incidence	MaleFemaleRatio_Incidence_low95	MaleFemaleRatio_Incidence_up95	Prevalent	Prevalent_pct_of_Resident	Prevalent_pct_of_Resident_L95	Prevalent_pct_of_Resident_U95	Incident	Incident_pct_of_Resident	Incident_pct_of_Resident_L95	Incident_pct_of_Resident_U95	Prescription_redeemed	Prescription_redeemed_pct_of_Resident	Prescription_redeemed_pct_of_Resident_L95	Prescription_redeemed_pct_of_Resident_U95	Studytime_Days
Under 6	2000	Female							53	0.03	0.02	0.03	29	0.01	0.01	0.02	5	0.00	0.00	0.00	72542879
Under 6	2001	Female							69	0.04	0.03	0.04	41	0.02	0.01	0.03	5	0.00	0.00	0.00	71646512
Under 6	2002	Female							71	0.04	0.03	0.04	34	0.02	0.01	0.02	7	0.00	0.00	0.01	71041031
Under 6	2003	Female							79	0.04	0.03	0.05	42	0.02	0.02	0.03	12	0.01	0.00	0.01	70485726
Under 6	2004	Female							80	0.04	0.03	0.05	31	0.02	0.01	0.02	11	0.01	0.00	0.01	70319811
Under 6	2005	Female							71	0.04	0.03	0.05	33	0.02	0.01	0.02	18	0.01	0.01	0.01	69755935
Under 6	2006	Female							83	0.04	0.03	0.05	47	0.02	0.02	0.03	20	0.01	0.01	0.02	69321626
Under 6	2007	Female							90	0.05	0.04	0.06	48	0.03	0.02	0.03	23	0.01	0.01	0.02	69215665
Under 6	2008	Female							94	0.05	0.04	0.06	52	0.03	0.02	0.03	22	0.01	0.01	0.02	69733173
Under 6	2009	Female							100	0.05	0.04	0.06	55	0.03	0.02	0.04	33	0.02	0.01	0.02	69394695
Under 6	2010	Female							105	0.06	0.04	0.07	50	0.03	0.02	0.03	29	0.02	0.01	0.02	69257855
Under 6	2011	Female							112	0.06	0.05	0.07	62	0.03	0.02	0.04	23	0.01	0.01	0.02	68297113
Under 6	2012	Female							116	0.06	0.05	0.07	53	0.03	0.02	0.04	21	0.01	0.01	0.02	67155380
Under 6	2013	Female							101	0.06	0.05	0.07	46	0.03	0.02	0.03	13	0.01	0.00	0.01	65520765
Under 6	2014	Female							102	0.06	0.05	0.07	57	0.03	0.02	0.04	5	0.00	0.00	0.01	64212164
Under 6	2015	Female							111	0.06	0.05	0.08	62	0.04	0.03	0.04	7	0.00	0.00	0.01	63804290
Under 6	2016	Female							109	0.06	0.05	0.07	56	0.03	0.02	0.04	10	0.01	0.00	0.01	63785459
Under 6	2017	Female							98	0.06	0.04	0.07	58	0.03	0.02	0.04	0	0.00	0.00	0.00	63855459
Under 6	2018	Female							91	0.05	0.04	0.06	51	0.03	0.02	0.04	10	0.01	0.00	0.01	64243748
Under 6	2019	Female							79	0.04	0.03	0.05	36	0.02	0.01	0.03	0	0.00	0.00	0.00	64795693
Under 6	2020	Female							64	0.04	0.03	0.04	34	0.02	0.01	0.03	9	0.01	0.00	0.01	65502693
Under 6	2021	Female							69	0.04	0.03	0.05	39	0.02	0.01	0.03	7	0.00	0.00	0.01	66172457
Under 6	2022	Female							48	0.03	0.02	0.03	29	0.02	0.01	0.02	0	0.00	0.00	0.00	66111186
Under 6	2000	Male	3.13	2.30	4.26	3.34	2.21	5.04	175	0.08	0.07	0.10	102	0.05	0.04	0.06	30	0.01	0.01	0.02	76450772
Under 6	2001	Male	2.59	1.97	3.42	2.53	1.77	3.62	188	0.09	0.08	0.10	109	0.05	0.04	0.06	30	0.01	0.01	0.02	75286506
Under 6	2002	Male	2.88	2.21	3.77	3.53	2.42	5.16	215	0.10	0.09	0.12	126	0.06	0.05	0.07	40	0.02	0.01	0.03	74592089
Under 6	2003	Male	2.86	2.22	3.69	3.02	2.14	4.27	237	0.12	0.10	0.13	133	0.07	0.05	0.08	43	0.02	0.01	0.03	73911036
Under 6	2004	Male	3.06	2.38	3.93	4.04	2.73	5.97	256	0.13	0.11	0.14	131	0.06	0.05	0.08	54	0.03	0.02	0.03	73650898
Under 6	2005	Male	3.37	2.59	4.38	3.94	2.69	5.76	250	0.12	0.11	0.14	136	0.07	0.06	0.08	58	0.03	0.02	0.04	72985529
Under 6	2006	Male	3.26	2.56	4.17	3.41	2.47	4.71	284	0.14	0.13	0.16	168	0.08	0.07	0.10	74	0.04	0.03	0.05	72676176
Under 6	2007	Male	2.92	2.30	3.71	3.20	2.32	4.41	276	0.14	0.12	0.15	161	0.08	0.07	0.09	80	0.04	0.03	0.05	72625770
Under 6	2008	Male	3.14	2.49	3.95	3.74	2.76	5.07	310	0.15	0.14	0.17	204	0.10	0.09	0.12	100	0.05	0.04	0.06	73232289
Under 6	2009	Male	3.17	2.54	3.96	3.60	2.68	4.85	333	0.17	0.15	0.18	208	0.10	0.09	0.12	112	0.06	0.05	0.07	72900069
Under 6	2010	Male	2.83	2.27	3.54	3.37	2.46	4.61	313	0.16	0.14	0.17	177	0.09	0.08	0.10	98	0.05	0.04	0.06	72834633
Under 6	2011	Male	2.44	1.96	3.04	2.53	1.89	3.39	288	0.15	0.13	0.16	165	0.08	0.07	0.10	69	0.03	0.03	0.04	71875698
Under 6	2012	Male	2.10	1.69	2.62	2.83	2.07	3.86	257	0.13	0.12	0.15	158	0.08	0.07	0.09	38	0.02	0.01	0.03	70811249
Under 6	2013	Male	2.57	2.05	3.23	3.50	2.53	4.85	274	0.14	0.13	0.16	170	0.09	0.08	0.10	31	0.02	0.01	0.02	69109870
Under 6	2014	Male	2.78	2.22	3.48	3.12	2.32	4.19	299	0.16	0.14	0.18	187	0.10	0.09	0.11	24	0.01	0.01	0.02	67648942
Under 6	2015	Male	2.43	1.95	3.03	2.42	1.81	3.25	284	0.15	0.14	0.17	158	0.09	0.07	0.10	25	0.01	0.01	0.02	67148049
Under 6	2016	Male	2.45	1.97	3.06	2.53	1.86	3.43	282	0.15	0.14	0.17	149	0.08	0.07	0.09	30	0.02	0.01	0.02	67227092
Under 6	2017	Male	2.69	2.13	3.38	2.84	2.11	3.83	278	0.15	0.13	0.17	174	0.09	0.08	0.11	23	0.01	0.01	0.02	67427823
Under 6	2018	Male	2.53	1.99	3.22	2.64	1.92	3.64	243	0.13	0.11	0.15	142	0.08	0.06	0.09	18	0.01	0.01	0.01	67780753
Under 6	2019	Male	2.88	2.24	3.72	3.81	2.64	5.49	241	0.13	0.11	0.14	145	0.08	0.06	0.09	17	0.01	0.00	0.01	68545446
Under 6	2020	Male	3.79	2.88	4.98	4.37	3.02	6.34	256	0.13	0.12	0.15	157	0.08	0.07	0.10	16	0.01	0.00	0.01	69185680
Under 6	2021	Male	3.32	2.54	4.34	3.35	2.35	4.78	242	0.13	0.11	0.14	138	0.07	0.06	0.08	13	0.01	0.00	0.01	69905958
Under 6	2022	Male	4.26	3.12	5.83	3.95	2.64	5.93	216	0.11	0.10	0.13	121	0.06	0.05	0.07	24	0.01	0.01	0.02	69813727
6-18	2000	Female							540	0.15	0.13	0.16	107	0.03	0.02	0.03	147	0.04	0.03	0.05	133603493
6-18	2001	Female							673	0.18	0.17	0.19	135	0.04	0.03	0.04	169	0.04	0.04	0.05	136702750
6-18	2002	Female							820	0.21	0.20	0.23	148	0.04	0.03	0.04	219	0.06	0.05	0.06	139457956
6-18	2003	Female							1002	0.26	0.24	0.27	192	0.05	0.04	0.06	307	0.08	0.07	0.09	141636093
6-18	2004	Female							1263	0.32	0.30	0.34	296	0.08	0.07	0.08	429	0.11	0.10	0.12	143677013
6-18	2005	Female							1619	0.41	0.39	0.43	396	0.10	0.09	0.11	676	0.17	0.16	0.18	144687573
6-18	2006	Female							1997	0.50	0.48	0.52	479	0.12	0.11	0.13	937	0.23	0.22	0.25	145762653
6-18	2007	Female							2444	0.61	0.58	0.63	593	0.15	0.14	0.16	1270	0.32	0.30	0.33	146136633
6-18	2008	Female							3134	0.78	0.75	0.81	868	0.22	0.20	0.23	1824	0.45	0.43	0.47	146474030
6-18	2009	Female							3921	0.98	0.95	1.01	1068	0.27	0.25	0.28	2472	0.62	0.59	0.64	145928801
6-18	2010	Female							4644	1.16	1.13	1.19	1136	0.29	0.27	0.30	3063	0.77	0.74	0.79	145326261
6-18	2011	Female							5179	1.30	1.26	1.33	1119	0.28	0.27	0.30	3315	0.83	0.80	0.86	144817301
6-18	2012	Female							5509	1.39	1.35	1.43	1036	0.26	0.25	0.28	3427	0.87	0.84	0.89	144291861
6-18	2013	Female							5781	1.47	1.43	1.51	1108	0.28	0.27	0.30	3425	0.87	0.84	0.90	143083706
6-18	2014	Female							6057	1.54	1.50	1.58	1084	0.28	0.26	0.30	3459	0.88	0.85	0.91	143038185
6-18	2015	Female							6422	1.63	1.59	1.67	1231	0.32	0.30	0.33	3574	0.91	0.88	0.94	142977270
6-18	2016	Female							6830	1.73	1.69	1.77	1328	0.34	0.32	0.36	3708	0.94	0.91	0.97	143633004
6-18	2017	Female							7129	1.82	1.78	1.86	1333	0.35	0.33	0.36	3893	0.99	0.96	1.02	142502946
6-18	2018	Female							7303	1.88	1.84	1.92	1352	0.35	0.33	0.37	4118	1.06	1.03	1.09	141184689
6-18	2019	Female							7434	1.93	1.89	1.98	1291	0.34	0.32	0.36	4328	1.13	1.09	1.16	139752487
6-18	2020	Female							7905	2.07	2.02	2.12	1697	0.45	0.43	0.47	4621	1.21	1.18	1.24	139155519
6-18	2021	Female							8836	2.33	2.28	2.38	2226	0.60	0.57	0.62	5465	1.44	1.40	1.48	137744567
6-18	2022	Female							10276	2.70	2.64	2.75	2914	0.78	0.75	0.81	6684	1.75	1.71	1.80	138581066
6-18	2000	Male	4.99	4.55	5.47	5.06	4.12	6.22	2833	0.74	0.71	0.76	567	0.15	0.14	0.16	1100	0.29	0.27	0.30	140493349
6-18	2001	Male	4.84	4.46	5.25	4.36	3.62	5.26	3430	0.87	0.84	0.89	617	0.16	0.14	0.17	1290	0.33	0.31	0.34	144002229
6-18	2002	Male	4.81	4.46	5.18	5.00	4.19	5.96	4155	1.03	1.00	1.06	775	0.19	0.18	0.21	1636	0.40	0.38	0.42	147046931
6-18	2003	Male	4.74	4.43	5.07	4.81	4.12	5.61	5014	1.22	1.19	1.25	967	0.24	0.22	0.25	2097	0.51	0.49	0.53	149501787
6-18	2004	Male	4.53	4.26	4.81	3.89	3.42	4.41	6036	1.45	1.42	1.49	1202	0.29	0.28	0.31	2647	0.64	0.61	0.66	151570121
6-18	2005	Male	4.20	3.98	4.43	3.37	3.01	3.76	7163	1.71	1.67	1.75	1389	0.34	0.32	0.35	3454	0.82	0.80	0.85	152450043
6-18	2006	Male	4.01	3.82	4.21	3.29	2.97	3.64	8424	2.00	1.95	2.04	1637	0.39	0.38	0.41	4473	1.06	1.03	1.09	153419510
6-18	2007	Male	3.85	3.68	4.02	3.15	2.88	3.46	9898	2.34	2.29	2.39	1938	0.47	0.45	0.49	5552	1.31	1.28	1.35	153705666
6-18	2008	Male	3.61	3.47	3.75	2.85	2.64	3.07	11884	2.81	2.76	2.86	2555	0.62	0.59	0.64	7472	1.77	1.73	1.81	153996545
6-18	2009	Male	3.39	3.27	3.51	2.65	2.47	2.84	13960	3.31	3.25	3.36	2919	0.71	0.68	0.74	9313	2.21	2.16	2.25	153410528
6-18	2010	Male	3.21	3.11	3.32	2.43	2.27	2.60	15653	3.73	3.67	3.79	2836	0.70	0.67	0.72	10894	2.59	2.55	2.64	152604055
6-18	2011	Male	3.06	2.96	3.15	2.07	1.93	2.22	16602	3.97	3.91	4.03	2370	0.59	0.56	0.61	11288	2.70	2.65	2.75	151919055
6-18	2012	Male	2.96	2.87	3.05	2.06	1.92	2.22	17094	4.11	4.05	4.17	2188	0.55	0.52	0.57	11146	2.68	2.63	2.73	151471403
6-18	2013	Male	2.84	2.76	2.93	1.75	1.63	1.89	17225	4.17	4.11	4.23	1985	0.50	0.48	0.52	10681	2.59	2.54	2.63	150090466
6-18	2014	Male	2.74	2.66	2.82	1.91	1.77	2.05	17435	4.22	4.16	4.28	2115	0.53	0.51	0.55	10237	2.48	2.43	2.53	150140101
6-18	2015	Male	2.63	2.56	2.71	1.81	1.69	1.94	17766	4.30	4.23	4.36	2284	0.57	0.55	0.60	10316	2.49	2.45	2.54	150271360
6-18	2016	Male	2.51	2.45	2.58	1.66	1.55	1.77	18046	4.36	4.29	4.42	2258	0.57	0.54	0.59	10330	2.49	2.45	2.54	151006245
6-18	2017	Male	2.46	2.40	2.53	1.85	1.73	1.98	18449	4.48	4.42	4.54	2532	0.64	0.62	0.66	10614	2.58	2.53	2.63	149697126
6-18	2018	Male	2.44	2.37	2.50	1.79	1.68	1.91	18694	4.58	4.51	4.64	2484	0.63	0.61	0.66	11067	2.71	2.66	2.76	148413387
6-18	2019	Male	2.44	2.38	2.51	2.01	1.88	2.14	19098	4.72	4.66	4.79	2656	0.68	0.66	0.71	11772	2.91	2.86	2.96	146987446
6-18	2020	Male	2.35	2.29	2.41	1.53	1.44	1.63	19540	4.87	4.80	4.93	2664	0.69	0.67	0.72	12177	3.03	2.98	3.09	146276454
6-18	2021	Male	2.18	2.13	2.24	1.33	1.26	1.40	20259	5.09	5.02	5.15	3023	0.79	0.77	0.82	13059	3.28	3.22	3.33	144795636
6-18	2022	Male	1.98	1.93	2.02	1.20	1.14	1.26	21360	5.33	5.26	5.40	3584	0.94	0.91	0.97	14150	3.53	3.47	3.59	145765276
18-27	2000	Female							78	0.03	0.02	0.03	18	0.01	0.00	0.01	36	0.01	0.01	0.02	105348316
18-27	2001	Female							120	0.04	0.03	0.05	20	0.01	0.00	0.01	44	0.02	0.01	0.02	102065122
18-27	2002	Female							164	0.06	0.05	0.07	25	0.01	0.01	0.01	60	0.02	0.02	0.03	98959130
18-27	2003	Female							229	0.09	0.07	0.10	34	0.01	0.01	0.02	72	0.03	0.02	0.03	97246185
18-27	2004	Female							347	0.13	0.12	0.14	78	0.03	0.02	0.04	130	0.05	0.04	0.06	96513182
18-27	2005	Female							496	0.19	0.17	0.20	97	0.04	0.03	0.04	180	0.07	0.06	0.08	95593565
18-27	2006	Female							783	0.29	0.27	0.31	181	0.07	0.06	0.08	346	0.13	0.12	0.14	96062335
18-27	2007	Female							1212	0.45	0.42	0.47	306	0.11	0.10	0.13	588	0.22	0.20	0.23	97729057
18-27	2008	Female							1897	0.68	0.65	0.71	533	0.19	0.18	0.21	1038	0.37	0.35	0.40	100803590
18-27	2009	Female							2828	0.99	0.95	1.03	762	0.27	0.25	0.29	1711	0.60	0.57	0.63	103138021
18-27	2010	Female							4017	1.36	1.32	1.41	937	0.32	0.30	0.34	2431	0.83	0.79	0.86	106280906
18-27	2011	Female							5339	1.76	1.71	1.81	987	0.33	0.31	0.35	3000	0.99	0.95	1.03	109384020
18-27	2012	Female							6669	2.14	2.09	2.19	1021	0.33	0.31	0.35	3547	1.14	1.10	1.18	112655777
18-27	2013	Female							7990	2.51	2.45	2.56	979	0.31	0.29	0.33	3912	1.23	1.19	1.26	115131723
18-27	2014	Female							9125	2.81	2.75	2.86	931	0.29	0.28	0.31	4093	1.26	1.22	1.30	117362153
18-27	2015	Female							10126	3.05	3.00	3.11	907	0.28	0.26	0.30	4366	1.32	1.28	1.36	119540464
18-27	2016	Female							11031	3.30	3.24	3.36	915	0.28	0.26	0.30	4487	1.34	1.30	1.38	121019513
18-27	2017	Female							12173	3.62	3.56	3.69	1129	0.35	0.33	0.37	5086	1.51	1.47	1.55	121246350
18-27	2018	Female							13205	3.92	3.86	3.99	1051	0.32	0.30	0.34	5503	1.64	1.59	1.68	121496000
18-27	2019	Female							14218	4.26	4.19	4.33	1269	0.40	0.37	0.42	5946	1.78	1.74	1.83	120742323
18-27	2020	Female							15397	4.66	4.59	4.73	1554	0.49	0.47	0.51	6721	2.03	1.98	2.08	120042054
18-27	2021	Female							17480	5.30	5.23	5.38	2590	0.82	0.79	0.85	8613	2.61	2.56	2.67	119450153
18-27	2022	Female							20273	6.12	6.04	6.20	3468	1.10	1.07	1.14	11079	3.34	3.28	3.40	120195891
18-27	2000	Male	3.36	2.61	4.32	1.30	0.71	2.40	269	0.09	0.08	0.10	24	0.01	0.00	0.01	83	0.03	0.02	0.03	108336870
18-27	2001	Male	3.24	2.64	3.97	1.27	0.71	2.28	398	0.14	0.12	0.15	26	0.01	0.01	0.01	98	0.03	0.03	0.04	104645567
18-27	2002	Male	3.42	2.88	4.07	1.72	1.05	2.81	575	0.21	0.19	0.22	44	0.02	0.01	0.02	130	0.05	0.04	0.05	101542068
18-27	2003	Male	3.59	3.10	4.15	2.19	1.46	3.28	841	0.31	0.29	0.33	76	0.03	0.02	0.03	182	0.07	0.06	0.08	99733361
18-27	2004	Male	3.43	3.04	3.86	1.72	1.30	2.27	1222	0.45	0.42	0.47	137	0.05	0.04	0.06	333	0.12	0.11	0.13	99249960
18-27	2005	Male	3.42	3.09	3.77	1.77	1.38	2.27	1744	0.64	0.61	0.67	176	0.07	0.06	0.07	472	0.17	0.16	0.19	98610342
18-27	2006	Male	3.01	2.78	3.27	1.48	1.23	1.79	2439	0.89	0.85	0.92	276	0.10	0.09	0.11	753	0.27	0.25	0.29	99436518
18-27	2007	Male	2.72	2.55	2.91	1.46	1.26	1.68	3421	1.22	1.18	1.26	459	0.17	0.15	0.18	1188	0.42	0.40	0.45	101450998
18-27	2008	Male	2.43	2.30	2.56	1.51	1.35	1.68	4786	1.65	1.61	1.70	829	0.29	0.27	0.31	1982	0.68	0.65	0.71	104918012
18-27	2009	Male	2.34	2.24	2.44	1.73	1.58	1.89	6864	2.32	2.26	2.37	1350	0.46	0.44	0.49	3305	1.12	1.08	1.15	107103109
18-27	2010	Male	2.22	2.14	2.30	1.57	1.45	1.70	9262	3.03	2.97	3.09	1504	0.50	0.48	0.53	4598	1.50	1.46	1.55	110589848
18-27	2011	Male	2.09	2.03	2.16	1.38	1.27	1.50	11605	3.68	3.62	3.75	1392	0.46	0.43	0.48	5378	1.71	1.66	1.75	113893905
18-27	2012	Male	2.02	1.96	2.08	1.34	1.23	1.45	14031	4.33	4.26	4.40	1389	0.45	0.42	0.47	6017	1.86	1.81	1.90	117410151
18-27	2013	Male	1.93	1.88	1.98	1.07	0.98	1.17	16036	4.82	4.75	4.90	1067	0.34	0.32	0.36	5998	1.80	1.76	1.85	120146210
18-27	2014	Male	1.87	1.82	1.92	1.08	0.99	1.18	17818	5.25	5.17	5.32	1022	0.32	0.30	0.34	5984	1.76	1.72	1.81	122763878
18-27	2015	Male	1.82	1.78	1.87	1.05	0.96	1.15	19321	5.56	5.49	5.64	971	0.30	0.28	0.31	6043	1.74	1.70	1.78	125498392
18-27	2016	Male	1.78	1.74	1.82	1.03	0.94	1.13	20587	5.87	5.79	5.95	962	0.29	0.27	0.31	6210	1.77	1.73	1.81	127146940
18-27	2017	Male	1.72	1.68	1.76	0.92	0.84	1.00	21915	6.23	6.15	6.31	1054	0.32	0.30	0.34	6676	1.90	1.85	1.94	127066134
18-27	2018	Male	1.67	1.64	1.71	0.99	0.91	1.08	23106	6.57	6.48	6.65	1063	0.32	0.30	0.34	7209	2.05	2.00	2.10	127199441
18-27	2019	Male	1.63	1.60	1.66	0.97	0.90	1.05	24186	6.94	6.86	7.03	1251	0.38	0.36	0.40	7701	2.21	2.16	2.26	126078102
18-27	2020	Male	1.57	1.54	1.60	0.94	0.88	1.01	25276	7.32	7.24	7.41	1484	0.46	0.44	0.48	8401	2.43	2.38	2.49	125356792
18-27	2021	Male	1.45	1.42	1.48	0.69	0.65	0.73	26467	7.68	7.60	7.77	1820	0.57	0.54	0.59	9434	2.74	2.68	2.79	124814732
18-27	2022	Male	1.33	1.31	1.36	0.64	0.61	0.68	28082	8.16	8.07	8.25	2261	0.71	0.68	0.74	10817	3.14	3.08	3.20	124886713
27-35	2000	Female							72	0.02	0.02	0.03	0	0.00	0.00	0.00	16	0.01	0.00	0.01	113269562
27-35	2001	Female							66	0.02	0.02	0.03	7	0.00	0.00	0.00	23	0.01	0.00	0.01	110781929
27-35	2002	Female							80	0.03	0.02	0.03	21	0.01	0.00	0.01	40	0.01	0.01	0.02	109909277
27-35	2003	Female							111	0.04	0.03	0.04	33	0.01	0.01	0.01	61	0.02	0.02	0.03	108754492
27-35	2004	Female							192	0.06	0.06	0.07	73	0.02	0.02	0.03	116	0.04	0.03	0.05	107778186
27-35	2005	Female							290	0.10	0.09	0.11	96	0.03	0.03	0.04	176	0.06	0.05	0.07	106175468
27-35	2006	Female							408	0.14	0.13	0.16	129	0.04	0.04	0.05	252	0.09	0.08	0.10	104180101
27-35	2007	Female							621	0.22	0.20	0.24	230	0.08	0.07	0.09	407	0.14	0.13	0.16	101930210
27-35	2008	Female							981	0.36	0.33	0.38	384	0.14	0.13	0.15	672	0.24	0.23	0.26	100096244
27-35	2009	Female							1508	0.56	0.53	0.59	512	0.19	0.17	0.21	1055	0.39	0.37	0.42	97513355
27-35	2010	Female							2034	0.78	0.74	0.81	562	0.22	0.20	0.23	1382	0.53	0.50	0.56	94718880
27-35	2011	Female							2611	1.02	0.98	1.05	552	0.22	0.20	0.23	1665	0.65	0.62	0.68	93100116
27-35	2012	Female							3290	1.29	1.25	1.33	586	0.23	0.21	0.25	1948	0.76	0.73	0.80	92621414
27-35	2013	Female							3929	1.54	1.50	1.59	502	0.20	0.18	0.22	2127	0.84	0.80	0.87	92127693
27-35	2014	Female							4603	1.80	1.75	1.85	525	0.21	0.19	0.23	2289	0.90	0.86	0.93	92522432
27-35	2015	Female							5338	2.05	2.00	2.11	454	0.18	0.16	0.19	2494	0.96	0.92	1.00	94103411
27-35	2016	Female							6152	2.30	2.25	2.36	468	0.18	0.16	0.20	2710	1.02	0.98	1.05	96842310
27-35	2017	Female							7083	2.58	2.52	2.64	511	0.19	0.17	0.21	2935	1.07	1.03	1.11	99316408
27-35	2018	Female							8162	2.89	2.83	2.95	543	0.20	0.18	0.21	3363	1.19	1.15	1.23	102265421
27-35	2019	Female							9453	3.25	3.19	3.32	677	0.24	0.22	0.26	3799	1.31	1.27	1.35	105259454
27-35	2020	Female							10987	3.70	3.64	3.77	808	0.28	0.26	0.30	4427	1.49	1.45	1.54	107746039
27-35	2021	Female							12833	4.21	4.14	4.29	1181	0.40	0.38	0.43	5539	1.82	1.77	1.87	110370150
27-35	2022	Female							15600	4.94	4.87	5.02	1924	0.64	0.61	0.66	7389	2.34	2.29	2.39	114491570
27-35	2000	Male	0.91	0.65	1.27	4.10	0.00	Inf	68	0.02	0.02	0.03	17	0.01	0.00	0.01	36	0.01	0.01	0.01	117408591
27-35	2001	Male	1.15	0.83	1.59	2.22	0.91	5.39	78	0.02	0.02	0.03	16	0.01	0.00	0.01	41	0.01	0.01	0.02	114128726
27-35	2002	Male	1.27	0.95	1.70	1.26	0.71	2.22	104	0.03	0.03	0.04	27	0.01	0.01	0.01	54	0.02	0.01	0.02	112412514
27-35	2003	Male	1.34	1.05	1.71	1.31	0.83	2.06	151	0.05	0.04	0.06	44	0.01	0.01	0.02	82	0.03	0.02	0.03	110654144
27-35	2004	Male	1.21	1.00	1.47	1.10	0.80	1.50	236	0.08	0.07	0.09	81	0.03	0.02	0.03	133	0.04	0.04	0.05	109055305
27-35	2005	Male	1.31	1.13	1.53	1.38	1.06	1.80	384	0.13	0.12	0.14	134	0.05	0.04	0.05	232	0.08	0.07	0.09	107119182
27-35	2006	Male	1.43	1.26	1.62	1.42	1.13	1.78	587	0.20	0.19	0.22	184	0.06	0.05	0.07	341	0.12	0.11	0.13	104633302
27-35	2007	Male	1.52	1.37	1.68	1.46	1.24	1.73	948	0.34	0.31	0.36	338	0.12	0.11	0.13	606	0.21	0.20	0.23	102371916
27-35	2008	Male	1.55	1.43	1.67	1.38	1.21	1.57	1524	0.55	0.52	0.58	530	0.19	0.18	0.21	1013	0.37	0.34	0.39	100452640
27-35	2009	Male	1.59	1.49	1.70	1.58	1.41	1.76	2410	0.89	0.86	0.93	808	0.30	0.28	0.32	1618	0.60	0.57	0.63	97724736
27-35	2010	Male	1.65	1.56	1.74	1.52	1.37	1.69	3368	1.28	1.24	1.32	856	0.33	0.31	0.35	2107	0.80	0.77	0.84	95059944
27-35	2011	Male	1.66	1.59	1.75	1.42	1.27	1.58	4370	1.69	1.64	1.74	781	0.31	0.28	0.33	2463	0.95	0.91	0.99	93546119
27-35	2012	Male	1.66	1.59	1.73	1.42	1.28	1.58	5510	2.14	2.08	2.20	835	0.33	0.31	0.35	2818	1.09	1.05	1.13	93406141
27-35	2013	Male	1.62	1.56	1.69	1.16	1.03	1.31	6468	2.50	2.44	2.56	586	0.23	0.21	0.25	2864	1.11	1.07	1.15	93480550
27-35	2014	Male	1.62	1.56	1.68	1.14	1.01	1.28	7630	2.91	2.84	2.97	605	0.24	0.22	0.26	2956	1.13	1.09	1.17	94810488
27-35	2015	Male	1.63	1.57	1.68	1.29	1.15	1.46	8990	3.34	3.27	3.40	601	0.23	0.21	0.25	3245	1.20	1.16	1.25	97372619
27-35	2016	Male	1.64	1.59	1.69	1.18	1.04	1.33	10471	3.77	3.70	3.84	566	0.21	0.19	0.23	3497	1.26	1.22	1.30	100646686
27-35	2017	Male	1.64	1.59	1.69	1.24	1.10	1.39	12104	4.23	4.16	4.31	648	0.24	0.22	0.25	3889	1.36	1.32	1.40	103381387
27-35	2018	Male	1.64	1.60	1.69	1.32	1.18	1.48	13971	4.75	4.67	4.82	734	0.26	0.24	0.28	4386	1.49	1.45	1.53	106403841
27-35	2019	Male	1.64	1.60	1.68	1.29	1.17	1.43	16130	5.33	5.25	5.41	894	0.31	0.29	0.33	5053	1.67	1.62	1.71	109537789
27-35	2020	Male	1.61	1.57	1.64	1.33	1.21	1.45	18386	5.95	5.86	6.03	1094	0.37	0.35	0.40	5785	1.87	1.82	1.92	112223994
27-35	2021	Male	1.56	1.53	1.60	1.07	0.99	1.16	20945	6.59	6.50	6.67	1292	0.43	0.41	0.46	6948	2.19	2.13	2.24	115154654
27-35	2022	Male	1.46	1.43	1.49	0.85	0.79	0.90	23698	7.23	7.14	7.31	1650	0.54	0.51	0.56	8453	2.58	2.52	2.63	118934506
35-50	2000	Female							342	0.06	0.05	0.07	20	0.00	0.00	0.01	55	0.01	0.01	0.01	206832501
35-50	2001	Female							369	0.06	0.06	0.07	26	0.00	0.00	0.01	62	0.01	0.01	0.01	209448825
35-50	2002	Female							415	0.07	0.06	0.08	51	0.01	0.01	0.01	96	0.02	0.01	0.02	211228786
35-50	2003	Female							480	0.08	0.08	0.09	71	0.01	0.01	0.02	140	0.02	0.02	0.03	211693439
35-50	2004	Female							600	0.10	0.09	0.11	150	0.03	0.02	0.03	252	0.04	0.04	0.05	212490726
35-50	2005	Female							737	0.13	0.12	0.14	175	0.03	0.03	0.03	337	0.06	0.05	0.06	212091456
35-50	2006	Female							961	0.16	0.15	0.17	264	0.05	0.04	0.05	505	0.09	0.08	0.09	212727846
35-50	2007	Female							1429	0.24	0.23	0.26	471	0.08	0.07	0.09	867	0.15	0.14	0.16	214004339
35-50	2008	Female							2070	0.35	0.34	0.37	643	0.11	0.10	0.12	1313	0.22	0.21	0.23	215426506
35-50	2009	Female							2924	0.49	0.47	0.51	848	0.14	0.13	0.15	1939	0.33	0.31	0.34	215669373
35-50	2010	Female							3898	0.65	0.63	0.68	948	0.16	0.15	0.17	2562	0.43	0.41	0.45	216259957
35-50	2011	Female							4816	0.81	0.79	0.84	894	0.15	0.14	0.16	3055	0.52	0.50	0.53	215478546
35-50	2012	Female							5685	0.97	0.94	0.99	830	0.14	0.13	0.15	3406	0.58	0.56	0.60	214607299
35-50	2013	Female							6429	1.10	1.08	1.13	712	0.12	0.11	0.13	3581	0.61	0.59	0.63	211926362
35-50	2014	Female							7173	1.24	1.22	1.27	641	0.11	0.10	0.12	3781	0.66	0.63	0.68	209528844
35-50	2015	Female							7973	1.40	1.37	1.43	701	0.12	0.12	0.13	4143	0.73	0.71	0.75	206810480
35-50	2016	Female							8718	1.56	1.53	1.59	705	0.13	0.12	0.14	4416	0.79	0.77	0.81	203365082
35-50	2017	Female							9578	1.74	1.71	1.78	767	0.14	0.13	0.15	4835	0.88	0.85	0.90	199768948
35-50	2018	Female							10449	1.92	1.89	1.96	779	0.15	0.14	0.16	5215	0.96	0.93	0.98	197541719
35-50	2019	Female							11441	2.12	2.08	2.16	876	0.17	0.15	0.18	5631	1.04	1.02	1.07	195857099
35-50	2020	Female							12668	2.36	2.32	2.40	1014	0.19	0.18	0.21	6269	1.17	1.14	1.20	195194313
35-50	2021	Female							14411	2.71	2.66	2.75	1447	0.28	0.26	0.29	7429	1.40	1.36	1.43	193399211
35-50	2022	Female							16899	3.16	3.12	3.21	2145	0.41	0.40	0.43	9295	1.74	1.71	1.78	194082038
35-50	2000	Male	0.48	0.40	0.57	1.31	0.73	2.33	169	0.03	0.02	0.03	27	0.00	0.00	0.01	65	0.01	0.01	0.01	213773122
35-50	2001	Male	0.52	0.44	0.62	1.27	0.76	2.11	199	0.03	0.03	0.04	34	0.01	0.00	0.01	71	0.01	0.01	0.01	216275097
35-50	2002	Male	0.57	0.49	0.67	0.84	0.56	1.25	246	0.04	0.04	0.05	44	0.01	0.01	0.01	97	0.02	0.01	0.02	218000986
35-50	2003	Male	0.61	0.53	0.70	0.95	0.69	1.33	301	0.05	0.04	0.06	70	0.01	0.01	0.01	135	0.02	0.02	0.03	218404210
35-50	2004	Male	0.65	0.57	0.73	0.68	0.53	0.87	400	0.07	0.06	0.07	105	0.02	0.01	0.02	200	0.03	0.03	0.04	219022685
35-50	2005	Male	0.70	0.63	0.79	0.80	0.64	1.00	534	0.09	0.08	0.10	144	0.02	0.02	0.03	299	0.05	0.04	0.06	218176275
35-50	2006	Male	0.79	0.72	0.86	0.86	0.72	1.03	778	0.13	0.12	0.14	234	0.04	0.03	0.04	462	0.08	0.07	0.08	218696140
35-50	2007	Male	0.84	0.78	0.90	0.90	0.79	1.02	1230	0.20	0.19	0.21	434	0.07	0.07	0.08	792	0.13	0.12	0.14	219658612
35-50	2008	Male	0.91	0.85	0.97	1.02	0.91	1.13	1926	0.32	0.30	0.33	672	0.11	0.10	0.12	1290	0.21	0.20	0.22	220788475
35-50	2009	Male	1.00	0.95	1.05	1.15	1.05	1.26	2983	0.49	0.47	0.51	996	0.16	0.15	0.17	2083	0.34	0.33	0.36	220146626
35-50	2010	Male	1.07	1.02	1.12	1.18	1.09	1.29	4241	0.70	0.68	0.72	1141	0.19	0.18	0.20	2885	0.48	0.46	0.49	219895656
35-50	2011	Male	1.11	1.06	1.15	1.15	1.05	1.25	5408	0.90	0.87	0.92	1041	0.17	0.16	0.18	3426	0.57	0.55	0.59	218661131
35-50	2012	Male	1.14	1.10	1.18	1.14	1.04	1.25	6566	1.10	1.07	1.13	955	0.16	0.15	0.17	3850	0.65	0.62	0.67	217264161
35-50	2013	Male	1.17	1.13	1.21	1.10	1.00	1.22	7598	1.29	1.26	1.32	793	0.14	0.13	0.15	4011	0.68	0.66	0.70	214198597
35-50	2014	Male	1.18	1.14	1.21	1.10	0.99	1.23	8530	1.46	1.43	1.49	714	0.12	0.12	0.13	4149	0.71	0.69	0.73	211659883
35-50	2015	Male	1.17	1.13	1.20	1.01	0.91	1.12	9402	1.63	1.60	1.67	714	0.13	0.12	0.14	4394	0.76	0.74	0.79	208916991
35-50	2016	Male	1.17	1.14	1.21	1.02	0.92	1.13	10334	1.83	1.80	1.87	723	0.13	0.12	0.14	4676	0.83	0.81	0.85	205142891
35-50	2017	Male	1.19	1.16	1.22	1.07	0.97	1.18	11492	2.07	2.03	2.11	825	0.15	0.14	0.16	5056	0.91	0.89	0.94	201462802
35-50	2018	Male	1.21	1.18	1.24	1.08	0.98	1.19	12726	2.32	2.28	2.36	848	0.16	0.15	0.17	5483	1.00	0.97	1.03	198988294
35-50	2019	Male	1.24	1.21	1.27	1.11	1.01	1.22	14280	2.63	2.59	2.67	976	0.18	0.17	0.20	6127	1.13	1.10	1.16	197142015
35-50	2020	Male	1.26	1.23	1.29	1.09	1.00	1.19	16069	2.98	2.93	3.02	1107	0.21	0.20	0.22	6895	1.28	1.25	1.31	196390176
35-50	2021	Male	1.25	1.22	1.28	0.96	0.89	1.03	18207	3.39	3.34	3.43	1393	0.27	0.25	0.28	8008	1.49	1.46	1.52	195168130
35-50	2022	Male	1.23	1.20	1.25	0.83	0.78	0.89	20904	3.88	3.83	3.93	1788	0.34	0.33	0.36	9490	1.76	1.73	1.80	195720886
50-70	2000	Female							265	0.04	0.04	0.05	39	0.01	0.00	0.01	151	0.02	0.02	0.03	226972887
50-70	2001	Female							310	0.05	0.04	0.05	51	0.01	0.01	0.01	173	0.03	0.02	0.03	229417726
50-70	2002	Female							348	0.05	0.05	0.06	54	0.01	0.01	0.01	184	0.03	0.02	0.03	232641508
50-70	2003	Female							405	0.06	0.06	0.07	86	0.01	0.01	0.02	226	0.03	0.03	0.04	236254929
50-70	2004	Female							536	0.08	0.07	0.09	124	0.02	0.02	0.02	301	0.05	0.04	0.05	240046528
50-70	2005	Female							657	0.10	0.09	0.11	114	0.02	0.01	0.02	335	0.05	0.04	0.06	242556054
50-70	2006	Female							809	0.12	0.11	0.13	156	0.02	0.02	0.03	401	0.06	0.05	0.07	245590796
50-70	2007	Female							1034	0.15	0.14	0.16	224	0.03	0.03	0.04	541	0.08	0.07	0.09	248125455
50-70	2008	Female							1336	0.19	0.18	0.20	300	0.04	0.04	0.05	714	0.10	0.10	0.11	251322350
50-70	2009	Female							1698	0.24	0.23	0.26	338	0.05	0.04	0.05	895	0.13	0.12	0.14	253138165
50-70	2010	Female							2149	0.31	0.29	0.32	376	0.05	0.05	0.06	1088	0.15	0.15	0.16	255654394
50-70	2011	Female							2559	0.36	0.35	0.37	329	0.05	0.04	0.05	1242	0.18	0.17	0.18	258040800
50-70	2012	Female							2940	0.41	0.40	0.43	261	0.04	0.03	0.04	1312	0.18	0.17	0.19	260438482
50-70	2013	Female							3422	0.48	0.46	0.49	277	0.04	0.03	0.04	1462	0.20	0.19	0.21	261636304
50-70	2014	Female							3858	0.53	0.52	0.55	255	0.04	0.03	0.04	1506	0.21	0.20	0.22	262943455
50-70	2015	Female							4326	0.60	0.58	0.61	244	0.03	0.03	0.04	1680	0.23	0.22	0.24	264173216
50-70	2016	Female							4858	0.67	0.65	0.68	253	0.03	0.03	0.04	1858	0.25	0.24	0.27	266222801
50-70	2017	Female							5465	0.75	0.73	0.77	271	0.04	0.03	0.04	2024	0.28	0.26	0.29	266210044
50-70	2018	Female							6129	0.84	0.82	0.86	324	0.04	0.04	0.05	2334	0.32	0.31	0.33	266656720
50-70	2019	Female							6887	0.94	0.92	0.96	338	0.05	0.04	0.05	2635	0.36	0.34	0.37	267263271
50-70	2020	Female							7660	1.04	1.02	1.06	380	0.05	0.05	0.06	2957	0.40	0.39	0.42	268849112
50-70	2021	Female							8659	1.17	1.14	1.19	512	0.07	0.06	0.08	3561	0.48	0.46	0.50	270146019
50-70	2022	Female							10082	1.34	1.32	1.37	829	0.11	0.10	0.12	4481	0.60	0.58	0.61	273476336
50-70	2000	Male	0.88	0.74	1.05	1.02	0.65	1.58	230	0.04	0.03	0.04	39	0.01	0.00	0.01	128	0.02	0.02	0.02	223129692
50-70	2001	Male	0.87	0.74	1.03	0.90	0.60	1.34	266	0.04	0.04	0.05	45	0.01	0.01	0.01	145	0.02	0.02	0.03	226062086
50-70	2002	Male	0.93	0.80	1.08	1.14	0.79	1.65	319	0.05	0.04	0.06	61	0.01	0.01	0.01	178	0.03	0.02	0.03	229647481
50-70	2003	Male	0.95	0.83	1.10	0.88	0.65	1.20	382	0.06	0.05	0.07	75	0.01	0.01	0.01	205	0.03	0.03	0.04	233376846
50-70	2004	Male	0.87	0.76	0.98	0.77	0.59	1.01	459	0.07	0.06	0.08	95	0.01	0.01	0.02	252	0.04	0.03	0.04	237223218
50-70	2005	Male	0.85	0.76	0.96	1.00	0.77	1.30	555	0.08	0.08	0.09	113	0.02	0.01	0.02	276	0.04	0.04	0.05	239891121
50-70	2006	Male	0.82	0.74	0.91	0.78	0.61	0.99	656	0.10	0.09	0.11	120	0.02	0.01	0.02	323	0.05	0.04	0.05	242962047
50-70	2007	Male	0.84	0.77	0.92	1.00	0.83	1.20	864	0.13	0.12	0.14	222	0.03	0.03	0.04	459	0.07	0.06	0.07	245699685
50-70	2008	Male	0.84	0.78	0.91	0.88	0.75	1.04	1112	0.16	0.15	0.17	263	0.04	0.03	0.04	605	0.09	0.08	0.10	248873538
50-70	2009	Male	0.87	0.81	0.93	1.00	0.86	1.16	1457	0.21	0.20	0.22	334	0.05	0.04	0.05	817	0.12	0.11	0.13	250401810
50-70	2010	Male	0.88	0.83	0.94	0.96	0.83	1.11	1869	0.27	0.26	0.28	359	0.05	0.05	0.06	999	0.14	0.13	0.15	252815511
50-70	2011	Male	0.88	0.83	0.93	0.90	0.77	1.06	2233	0.32	0.31	0.33	294	0.04	0.04	0.05	1110	0.16	0.15	0.17	255092913
50-70	2012	Male	0.89	0.84	0.93	1.10	0.93	1.30	2576	0.36	0.35	0.38	284	0.04	0.04	0.05	1218	0.17	0.16	0.18	257368979
50-70	2013	Male	0.88	0.84	0.92	0.84	0.70	1.00	2972	0.42	0.40	0.43	230	0.03	0.03	0.04	1317	0.19	0.18	0.20	258539792
50-70	2014	Male	0.90	0.86	0.94	1.03	0.87	1.23	3443	0.48	0.47	0.50	261	0.04	0.03	0.04	1445	0.20	0.19	0.21	260032824
50-70	2015	Male	0.93	0.89	0.97	1.01	0.84	1.20	3976	0.55	0.54	0.57	243	0.03	0.03	0.04	1598	0.22	0.21	0.23	261237540
50-70	2016	Male	0.95	0.92	0.99	1.13	0.96	1.34	4584	0.63	0.62	0.65	284	0.04	0.03	0.04	1808	0.25	0.24	0.26	263255663
50-70	2017	Male	0.95	0.92	0.99	1.01	0.86	1.20	5156	0.71	0.69	0.73	272	0.04	0.03	0.04	1996	0.28	0.26	0.29	263271381
50-70	2018	Male	0.96	0.92	0.99	0.89	0.76	1.05	5804	0.80	0.78	0.82	287	0.04	0.04	0.04	2296	0.32	0.30	0.33	263833684
50-70	2019	Male	0.95	0.92	0.99	1.07	0.92	1.24	6506	0.89	0.87	0.92	359	0.05	0.04	0.05	2581	0.35	0.34	0.37	264610940
50-70	2020	Male	0.98	0.95	1.01	1.06	0.93	1.23	7407	1.01	0.99	1.04	401	0.06	0.05	0.06	2912	0.40	0.38	0.41	266209093
50-70	2021	Male	0.99	0.97	1.02	1.02	0.90	1.15	8532	1.16	1.13	1.18	518	0.07	0.07	0.08	3491	0.47	0.46	0.49	267571271
50-70	2022	Male	0.99	0.96	1.01	0.79	0.71	0.87	9824	1.32	1.30	1.35	646	0.09	0.08	0.09	4191	0.56	0.55	0.58	270135706
Over 70	2000	Female							173	0.05	0.04	0.06	27	0.01	0.00	0.01	97	0.03	0.02	0.03	125934578
Over 70	2001	Female							185	0.05	0.05	0.06	23	0.01	0.00	0.01	92	0.03	0.02	0.03	125026351
Over 70	2002	Female							200	0.06	0.05	0.07	27	0.01	0.00	0.01	102	0.03	0.02	0.04	124368710
Over 70	2003	Female							230	0.07	0.06	0.08	36	0.01	0.01	0.01	115	0.03	0.03	0.04	123778039
Over 70	2004	Female							242	0.07	0.06	0.08	36	0.01	0.01	0.01	114	0.03	0.03	0.04	124198527
Over 70	2005	Female							276	0.08	0.07	0.09	43	0.01	0.01	0.02	126	0.04	0.03	0.04	124058157
Over 70	2006	Female							291	0.09	0.08	0.09	46	0.01	0.01	0.02	139	0.04	0.03	0.05	124529716
Over 70	2007	Female							330	0.10	0.09	0.11	63	0.02	0.01	0.02	165	0.05	0.04	0.06	125245109
Over 70	2008	Female							374	0.11	0.10	0.12	62	0.02	0.01	0.02	183	0.05	0.05	0.06	126750886
Over 70	2009	Female							422	0.12	0.11	0.13	70	0.02	0.02	0.02	200	0.06	0.05	0.07	127452966
Over 70	2010	Female							464	0.13	0.12	0.14	66	0.02	0.01	0.02	205	0.06	0.05	0.07	129004019
Over 70	2011	Female							498	0.14	0.13	0.15	54	0.02	0.01	0.02	205	0.06	0.05	0.06	131014582
Over 70	2012	Female							529	0.14	0.13	0.16	48	0.01	0.01	0.02	212	0.06	0.05	0.07	134572811
Over 70	2013	Female							583	0.15	0.14	0.17	62	0.02	0.01	0.02	220	0.06	0.05	0.07	138062661
Over 70	2014	Female							665	0.17	0.16	0.18	68	0.02	0.01	0.02	255	0.06	0.06	0.07	143062430
Over 70	2015	Female							714	0.18	0.16	0.19	50	0.01	0.01	0.02	252	0.06	0.05	0.07	148391425
Over 70	2016	Female							767	0.18	0.17	0.19	52	0.01	0.01	0.02	271	0.06	0.06	0.07	154512923
Over 70	2017	Female							806	0.18	0.17	0.20	44	0.01	0.01	0.01	273	0.06	0.05	0.07	159337482
Over 70	2018	Female							873	0.19	0.18	0.21	54	0.01	0.01	0.02	279	0.06	0.05	0.07	163541867
Over 70	2019	Female							950	0.21	0.19	0.22	63	0.01	0.01	0.02	299	0.06	0.06	0.07	167406157
Over 70	2020	Female							1088	0.23	0.22	0.24	60	0.01	0.01	0.02	317	0.07	0.06	0.07	171710028
Over 70	2021	Female							1207	0.25	0.24	0.27	65	0.01	0.01	0.02	324	0.07	0.06	0.08	174133091
Over 70	2022	Female							1302	0.27	0.25	0.28	65	0.01	0.01	0.02	363	0.07	0.07	0.08	177162647
Over 70	2000	Male	1.02	0.81	1.29	1.02	0.56	1.84	116	0.05	0.04	0.06	18	0.01	0.00	0.01	75	0.03	0.03	0.04	82704730
Over 70	2001	Male	1.10	0.88	1.37	1.84	1.06	3.20	134	0.06	0.05	0.07	28	0.01	0.01	0.02	81	0.04	0.03	0.04	82639869
Over 70	2002	Male	1.10	0.89	1.36	1.83	1.10	3.05	146	0.06	0.05	0.07	33	0.01	0.01	0.02	88	0.04	0.03	0.05	82839790
Over 70	2003	Male	1.00	0.82	1.23	1.24	0.76	2.01	155	0.07	0.06	0.08	30	0.01	0.01	0.02	85	0.04	0.03	0.05	83176705
Over 70	2004	Male	1.08	0.89	1.31	1.31	0.81	2.11	177	0.08	0.07	0.09	32	0.01	0.01	0.02	92	0.04	0.03	0.05	84185857
Over 70	2005	Male	0.97	0.81	1.17	0.88	0.54	1.44	184	0.08	0.07	0.09	26	0.01	0.01	0.02	88	0.04	0.03	0.05	85048322
Over 70	2006	Male	0.99	0.83	1.19	1.10	0.71	1.70	201	0.08	0.07	0.10	35	0.01	0.01	0.02	97	0.04	0.03	0.05	86478016
Over 70	2007	Male	0.98	0.83	1.16	1.44	1.02	2.04	227	0.09	0.08	0.11	64	0.03	0.02	0.03	129	0.05	0.04	0.06	88154861
Over 70	2008	Male	1.06	0.91	1.24	1.47	1.04	2.08	283	0.11	0.10	0.13	65	0.03	0.02	0.03	143	0.06	0.05	0.07	90458190
Over 70	2009	Male	1.14	0.99	1.31	1.72	1.25	2.35	348	0.14	0.12	0.15	87	0.03	0.03	0.04	171	0.07	0.06	0.08	92284205
Over 70	2010	Male	1.11	0.97	1.27	1.71	1.24	2.37	378	0.15	0.13	0.16	83	0.03	0.03	0.04	178	0.07	0.06	0.08	94712281
Over 70	2011	Male	1.07	0.94	1.22	1.24	0.85	1.83	397	0.15	0.13	0.16	50	0.02	0.01	0.02	151	0.06	0.05	0.07	97515469
Over 70	2012	Male	1.10	0.97	1.25	1.43	0.97	2.12	440	0.16	0.14	0.17	52	0.02	0.01	0.02	167	0.06	0.05	0.07	101709956
Over 70	2013	Male	1.08	0.96	1.22	0.82	0.55	1.23	482	0.17	0.15	0.18	39	0.01	0.01	0.02	163	0.06	0.05	0.06	105804393
Over 70	2014	Male	0.99	0.89	1.11	0.78	0.53	1.14	514	0.17	0.15	0.18	41	0.01	0.01	0.02	167	0.05	0.05	0.06	111275795
Over 70	2015	Male	1.01	0.90	1.13	1.11	0.74	1.67	569	0.18	0.16	0.19	44	0.01	0.01	0.02	170	0.05	0.04	0.06	117141966
Over 70	2016	Male	1.05	0.94	1.16	1.18	0.80	1.74	643	0.19	0.17	0.20	49	0.01	0.01	0.02	184	0.05	0.05	0.06	123714455
Over 70	2017	Male	1.12	1.01	1.23	1.52	1.02	2.26	727	0.21	0.19	0.22	54	0.02	0.01	0.02	214	0.06	0.05	0.07	128866459
Over 70	2018	Male	1.10	0.99	1.21	1.39	0.96	2.00	779	0.21	0.20	0.23	61	0.02	0.01	0.02	232	0.06	0.06	0.07	133160992
Over 70	2019	Male	1.10	1.01	1.21	1.13	0.79	1.61	858	0.23	0.21	0.24	58	0.02	0.01	0.02	256	0.07	0.06	0.08	136920586
Over 70	2020	Male	1.04	0.95	1.14	1.30	0.91	1.85	929	0.24	0.23	0.26	64	0.02	0.01	0.02	275	0.07	0.06	0.08	140771199
Over 70	2021	Male	1.01	0.93	1.09	0.97	0.68	1.40	999	0.25	0.24	0.27	52	0.01	0.01	0.02	281	0.07	0.06	0.08	143226302
Over 70	2022	Male	1.00	0.92	1.08	0.84	0.58	1.23	1068	0.27	0.25	0.28	45	0.01	0.01	0.01	287	0.07	0.06	0.08	145835509
