# Supplementary material for: Prevalence and Incidence of Attention Deficit/Hyperactivity Disorder in Denmark. A National Register‐Based Open Cohort Study
Source: Acta Psychiatr Scand. 2025 Mar 27;152(1):27–38. doi: 10.1111/acps.13804 (PMC12127063; doi:10.1111/acps.13804)
Supplement: Supplementary file 4 — Supplementary Table S3. Absolute numbers and proportion of prevalent and incident patients with a hospital given Attention Deficit Hyperactivity Disorder diagnosis in the Danish population, stratified by year and sex. [file ACPS-152-27-s001.xlsx]

## Sheet: Supplementary Table 3
Supplementary Table 3: Absolute numbers and proportion of prevalent and incident patients with a hospital given Attention Deficit Hyperactivity Disorder diagnosis in the Danish population, stratified by year and sex.
Age	Year	Group	Prevalent	Prevalent_pct_of_Resident	Prevalent_pct_of_Resident_L95	Prevalent_pct_of_Resident_U95	Incident	Incident_pct_of_Resident	Incident_pct_of_Resident_L95	Incident_pct_of_Resident_U95
Under 6	2000	Female	49	0.02	0.02	0.03	25	0.01	0.01	0.02
Under 6	2001	Female	66	0.03	0.03	0.04	40	0.02	0.01	0.03
Under 6	2002	Female	66	0.03	0.03	0.04	30	0.02	0.01	0.02
Under 6	2003	Female	71	0.04	0.03	0.05	35	0.02	0.01	0.02
Under 6	2004	Female	73	0.04	0.03	0.05	28	0.01	0.01	0.02
Under 6	2005	Female	60	0.03	0.02	0.04	24	0.01	0.01	0.02
Under 6	2006	Female	75	0.04	0.03	0.05	42	0.02	0.02	0.03
Under 6	2007	Female	82	0.04	0.03	0.05	42	0.02	0.02	0.03
Under 6	2008	Female	81	0.04	0.03	0.05	39	0.02	0.01	0.03
Under 6	2009	Female	81	0.04	0.03	0.05	42	0.02	0.02	0.03
Under 6	2010	Female	90	0.05	0.04	0.06	45	0.02	0.02	0.03
Under 6	2011	Female	99	0.05	0.04	0.06	54	0.03	0.02	0.04
Under 6	2012	Female	105	0.06	0.05	0.07	48	0.03	0.02	0.03
Under 6	2013	Female	94	0.05	0.04	0.06	42	0.02	0.02	0.03
Under 6	2014	Female	97	0.05	0.04	0.07	54	0.03	0.02	0.04
Under 6	2015	Female	111	0.06	0.05	0.08	62	0.04	0.03	0.04
Under 6	2016	Female	104	0.06	0.05	0.07	51	0.03	0.02	0.04
Under 6	2017	Female	97	0.06	0.04	0.07	58	0.03	0.02	0.04
Under 6	2018	Female	89	0.05	0.04	0.06	49	0.03	0.02	0.04
Under 6	2019	Female	77	0.04	0.03	0.05	34	0.02	0.01	0.03
Under 6	2020	Female	62	0.03	0.03	0.04	32	0.02	0.01	0.02
Under 6	2021	Female	64	0.04	0.03	0.04	35	0.02	0.01	0.03
Under 6	2022	Female	46	0.03	0.02	0.03	27	0.01	0.01	0.02
Under 6	2000	Male	156	0.07	0.06	0.09	85	0.04	0.03	0.05
Under 6	2001	Male	168	0.08	0.07	0.09	97	0.05	0.04	0.06
Under 6	2002	Male	193	0.09	0.08	0.11	110	0.05	0.04	0.06
Under 6	2003	Male	221	0.11	0.09	0.12	126	0.06	0.05	0.07
Under 6	2004	Male	237	0.12	0.10	0.13	117	0.06	0.05	0.07
Under 6	2005	Male	224	0.11	0.10	0.13	115	0.06	0.05	0.07
Under 6	2006	Male	252	0.13	0.11	0.14	144	0.07	0.06	0.08
Under 6	2007	Male	231	0.12	0.10	0.13	129	0.06	0.05	0.08
Under 6	2008	Male	267	0.13	0.12	0.15	176	0.09	0.07	0.10
Under 6	2009	Male	287	0.14	0.13	0.16	171	0.09	0.07	0.10
Under 6	2010	Male	269	0.13	0.12	0.15	149	0.07	0.06	0.09
Under 6	2011	Male	262	0.13	0.12	0.15	147	0.07	0.06	0.09
Under 6	2012	Male	238	0.12	0.11	0.14	143	0.07	0.06	0.09
Under 6	2013	Male	264	0.14	0.12	0.16	166	0.09	0.07	0.10
Under 6	2014	Male	289	0.16	0.14	0.17	181	0.10	0.08	0.11
Under 6	2015	Male	276	0.15	0.13	0.17	152	0.08	0.07	0.10
Under 6	2016	Male	278	0.15	0.13	0.17	147	0.08	0.07	0.09
Under 6	2017	Male	274	0.15	0.13	0.17	171	0.09	0.08	0.11
Under 6	2018	Male	242	0.13	0.11	0.15	141	0.08	0.06	0.09
Under 6	2019	Male	241	0.13	0.11	0.14	145	0.08	0.06	0.09
Under 6	2020	Male	256	0.13	0.12	0.15	157	0.08	0.07	0.10
Under 6	2021	Male	238	0.12	0.11	0.14	134	0.07	0.06	0.08
Under 6	2022	Male	213	0.11	0.10	0.13	118	0.06	0.05	0.07
6-18	2000	Female	426	0.12	0.11	0.13	81	0.02	0.02	0.03
6-18	2001	Female	540	0.14	0.13	0.16	115	0.03	0.03	0.04
6-18	2002	Female	650	0.17	0.16	0.18	106	0.03	0.02	0.03
6-18	2003	Female	781	0.20	0.19	0.21	134	0.03	0.03	0.04
6-18	2004	Female	982	0.25	0.23	0.26	219	0.06	0.05	0.06
6-18	2005	Female	1224	0.31	0.29	0.32	265	0.07	0.06	0.07
6-18	2006	Female	1461	0.36	0.35	0.38	316	0.08	0.07	0.09
6-18	2007	Female	1753	0.44	0.42	0.46	388	0.10	0.09	0.11
6-18	2008	Female	2227	0.55	0.53	0.58	592	0.15	0.14	0.16
6-18	2009	Female	2704	0.67	0.65	0.70	653	0.16	0.15	0.18
6-18	2010	Female	3199	0.80	0.77	0.83	752	0.19	0.18	0.20
6-18	2011	Female	3596	0.90	0.87	0.93	772	0.20	0.18	0.21
6-18	2012	Female	3919	0.99	0.96	1.02	776	0.20	0.18	0.21
6-18	2013	Female	4344	1.10	1.07	1.14	962	0.25	0.23	0.26
6-18	2014	Female	4672	1.19	1.15	1.22	888	0.23	0.21	0.24
6-18	2015	Female	5094	1.29	1.26	1.33	1036	0.27	0.25	0.28
6-18	2016	Female	5526	1.40	1.37	1.44	1109	0.28	0.27	0.30
6-18	2017	Female	5935	1.51	1.48	1.55	1197	0.31	0.29	0.33
6-18	2018	Female	6146	1.58	1.54	1.62	1119	0.29	0.27	0.31
6-18	2019	Female	6316	1.64	1.60	1.68	1090	0.29	0.27	0.30
6-18	2020	Female	6692	1.75	1.71	1.79	1371	0.36	0.34	0.38
6-18	2021	Female	7362	1.94	1.90	1.99	1728	0.46	0.44	0.48
6-18	2022	Female	8377	2.20	2.15	2.24	2195	0.59	0.56	0.61
6-18	2000	Male	2258	0.59	0.56	0.61	378	0.10	0.09	0.11
6-18	2001	Male	2730	0.69	0.66	0.71	476	0.12	0.11	0.13
6-18	2002	Male	3231	0.80	0.77	0.83	530	0.13	0.12	0.14
6-18	2003	Male	3864	0.94	0.91	0.97	700	0.17	0.16	0.18
6-18	2004	Male	4628	1.11	1.08	1.15	885	0.21	0.20	0.23
6-18	2005	Male	5402	1.29	1.25	1.32	951	0.23	0.21	0.24
6-18	2006	Male	6272	1.49	1.45	1.52	1133	0.27	0.26	0.29
6-18	2007	Male	7208	1.70	1.67	1.74	1248	0.30	0.28	0.32
6-18	2008	Male	8565	2.03	1.98	2.07	1737	0.42	0.40	0.44
6-18	2009	Male	9781	2.32	2.27	2.36	1788	0.43	0.41	0.45
6-18	2010	Male	10947	2.61	2.56	2.66	1897	0.46	0.44	0.48
6-18	2011	Male	11868	2.84	2.79	2.89	1854	0.45	0.43	0.47
6-18	2012	Male	12526	3.01	2.96	3.07	1783	0.44	0.42	0.46
6-18	2013	Male	13164	3.19	3.13	3.24	1916	0.48	0.46	0.50
6-18	2014	Male	13841	3.35	3.30	3.40	1957	0.49	0.47	0.51
6-18	2015	Male	14476	3.50	3.45	3.56	2046	0.51	0.49	0.53
6-18	2016	Male	14969	3.61	3.56	3.67	1978	0.49	0.47	0.51
6-18	2017	Male	15850	3.85	3.79	3.91	2499	0.63	0.60	0.65
6-18	2018	Male	16278	3.99	3.93	4.05	2152	0.55	0.52	0.57
6-18	2019	Male	16796	4.15	4.09	4.21	2312	0.59	0.57	0.62
6-18	2020	Male	17253	4.30	4.24	4.36	2267	0.59	0.56	0.61
6-18	2021	Male	17821	4.47	4.41	4.54	2510	0.66	0.63	0.68
6-18	2022	Male	18732	4.67	4.61	4.74	2972	0.77	0.74	0.80
18-27	2000	Female	34	0.01	0.01	0.02	0	0.00	0.00	0.00
18-27	2001	Female	62	0.02	0.02	0.03	6	0.00	0.00	0.00
18-27	2002	Female	88	0.03	0.03	0.04	0	0.00	0.00	0.00
18-27	2003	Female	125	0.05	0.04	0.05	5	0.00	0.00	0.00
18-27	2004	Female	187	0.07	0.06	0.08	24	0.01	0.01	0.01
18-27	2005	Female	274	0.10	0.09	0.12	32	0.01	0.01	0.02
18-27	2006	Female	428	0.16	0.15	0.18	55	0.02	0.02	0.03
18-27	2007	Female	657	0.24	0.22	0.26	121	0.04	0.04	0.05
18-27	2008	Female	1004	0.36	0.34	0.38	210	0.08	0.07	0.09
18-27	2009	Female	1432	0.50	0.48	0.53	264	0.09	0.08	0.10
18-27	2010	Female	2005	0.68	0.65	0.71	356	0.12	0.11	0.13
18-27	2011	Female	2747	0.91	0.87	0.94	431	0.14	0.13	0.16
18-27	2012	Female	3592	1.15	1.12	1.19	526	0.17	0.16	0.19
18-27	2013	Female	4516	1.42	1.37	1.46	581	0.18	0.17	0.20
18-27	2014	Female	5461	1.68	1.64	1.72	636	0.20	0.18	0.21
18-27	2015	Female	6284	1.90	1.85	1.94	594	0.18	0.17	0.20
18-27	2016	Female	7036	2.10	2.05	2.15	548	0.17	0.15	0.18
18-27	2017	Female	8006	2.38	2.33	2.43	692	0.21	0.19	0.23
18-27	2018	Female	8739	2.60	2.54	2.65	499	0.15	0.14	0.17
18-27	2019	Female	9568	2.87	2.81	2.92	681	0.21	0.19	0.23
18-27	2020	Female	10454	3.16	3.10	3.22	823	0.26	0.24	0.27
18-27	2021	Female	11587	3.52	3.45	3.58	1113	0.35	0.33	0.37
18-27	2022	Female	12926	3.90	3.83	3.97	1410	0.44	0.42	0.46
18-27	2000	Male	174	0.06	0.05	0.07	6	0.00	0.00	0.00
18-27	2001	Male	263	0.09	0.08	0.10	12	0.00	0.00	0.01
18-27	2002	Male	389	0.14	0.13	0.15	16	0.01	0.00	0.01
18-27	2003	Male	573	0.21	0.19	0.23	35	0.01	0.01	0.02
18-27	2004	Male	827	0.30	0.28	0.32	51	0.02	0.01	0.02
18-27	2005	Male	1168	0.43	0.40	0.45	62	0.02	0.02	0.03
18-27	2006	Male	1601	0.58	0.55	0.61	99	0.04	0.03	0.04
18-27	2007	Male	2184	0.78	0.75	0.81	172	0.06	0.05	0.07
18-27	2008	Male	2940	1.02	0.98	1.05	325	0.11	0.10	0.13
18-27	2009	Male	4001	1.35	1.31	1.39	480	0.16	0.15	0.18
18-27	2010	Male	5265	1.72	1.68	1.77	573	0.19	0.17	0.21
18-27	2011	Male	6645	2.11	2.06	2.16	596	0.19	0.18	0.21
18-27	2012	Male	8278	2.56	2.50	2.61	732	0.23	0.21	0.25
18-27	2013	Male	9784	2.94	2.89	3.00	620	0.19	0.18	0.21
18-27	2014	Male	11196	3.30	3.24	3.36	684	0.21	0.19	0.22
18-27	2015	Male	12428	3.58	3.52	3.64	560	0.17	0.15	0.18
18-27	2016	Male	13572	3.87	3.80	3.93	546	0.16	0.15	0.17
18-27	2017	Male	14799	4.21	4.14	4.28	566	0.17	0.15	0.18
18-27	2018	Male	15832	4.50	4.43	4.57	477	0.14	0.13	0.15
18-27	2019	Male	16870	4.84	4.77	4.91	619	0.19	0.17	0.20
18-27	2020	Male	17759	5.15	5.07	5.22	652	0.20	0.18	0.21
18-27	2021	Male	18700	5.43	5.35	5.51	751	0.23	0.21	0.25
18-27	2022	Male	19717	5.73	5.65	5.81	872	0.27	0.25	0.29
27-35	2000	Female	5	0.00	0.00	0.00	0	0.00	0.00	0.00
27-35	2001	Female	6	0.00	0.00	0.00	0	0.00	0.00	0.00
27-35	2002	Female	8	0.00	0.00	0.00	0	0.00	0.00	0.00
27-35	2003	Female	10	0.00	0.00	0.01	0	0.00	0.00	0.00
27-35	2004	Female	20	0.01	0.00	0.01	7	0.00	0.00	0.00
27-35	2005	Female	32	0.01	0.01	0.01	10	0.00	0.00	0.01
27-35	2006	Female	69	0.02	0.02	0.03	36	0.01	0.01	0.02
27-35	2007	Female	120	0.04	0.04	0.05	45	0.02	0.01	0.02
27-35	2008	Female	229	0.08	0.07	0.09	109	0.04	0.03	0.05
27-35	2009	Female	383	0.14	0.13	0.16	130	0.05	0.04	0.06
27-35	2010	Female	572	0.22	0.20	0.24	154	0.06	0.05	0.07
27-35	2011	Female	824	0.32	0.30	0.34	219	0.09	0.07	0.10
27-35	2012	Female	1169	0.46	0.43	0.48	269	0.11	0.09	0.12
27-35	2013	Female	1566	0.62	0.58	0.65	277	0.11	0.10	0.12
27-35	2014	Female	2027	0.79	0.76	0.83	323	0.13	0.11	0.14
27-35	2015	Female	2522	0.97	0.93	1.01	256	0.10	0.09	0.11
27-35	2016	Female	2983	1.12	1.08	1.16	211	0.08	0.07	0.09
27-35	2017	Female	3523	1.28	1.24	1.33	284	0.10	0.09	0.12
27-35	2018	Female	4158	1.47	1.43	1.52	224	0.08	0.07	0.09
27-35	2019	Female	4893	1.68	1.64	1.73	298	0.10	0.09	0.12
27-35	2020	Female	5798	1.95	1.90	2.00	360	0.12	0.11	0.14
27-35	2021	Female	6791	2.23	2.18	2.28	483	0.16	0.15	0.18
27-35	2022	Female	8143	2.58	2.52	2.63	712	0.23	0.21	0.25
27-35	2000	Male	10	0.00	0.00	0.01	0	0.00	0.00	0.00
27-35	2001	Male	14	0.00	0.00	0.01	0	0.00	0.00	0.00
27-35	2002	Male	16	0.01	0.00	0.01	0	0.00	0.00	0.00
27-35	2003	Male	30	0.01	0.01	0.01	10	0.00	0.00	0.01
27-35	2004	Male	54	0.02	0.01	0.02	15	0.01	0.00	0.01
27-35	2005	Male	93	0.03	0.03	0.04	27	0.01	0.01	0.01
27-35	2006	Male	156	0.05	0.05	0.06	39	0.01	0.01	0.02
27-35	2007	Male	272	0.10	0.08	0.11	86	0.03	0.02	0.04
27-35	2008	Male	481	0.17	0.16	0.19	166	0.06	0.05	0.07
27-35	2009	Male	799	0.30	0.28	0.32	245	0.09	0.08	0.10
27-35	2010	Male	1166	0.44	0.42	0.47	281	0.11	0.09	0.12
27-35	2011	Male	1631	0.63	0.60	0.66	315	0.12	0.11	0.14
27-35	2012	Male	2204	0.86	0.82	0.89	344	0.13	0.12	0.15
27-35	2013	Male	2797	1.08	1.04	1.12	325	0.13	0.11	0.14
27-35	2014	Male	3598	1.37	1.33	1.42	369	0.14	0.13	0.16
27-35	2015	Male	4483	1.66	1.62	1.71	355	0.13	0.12	0.15
27-35	2016	Male	5431	1.96	1.90	2.01	284	0.10	0.09	0.12
27-35	2017	Male	6400	2.24	2.18	2.29	325	0.12	0.10	0.13
27-35	2018	Male	7541	2.56	2.51	2.62	328	0.11	0.10	0.13
27-35	2019	Male	8843	2.92	2.86	2.98	422	0.14	0.13	0.16
27-35	2020	Male	10229	3.31	3.25	3.37	468	0.16	0.14	0.17
27-35	2021	Male	11760	3.70	3.63	3.76	512	0.17	0.15	0.18
27-35	2022	Male	13180	4.02	3.95	4.09	540	0.17	0.16	0.19
35-50	2000	Female	0	0.00	0.00	0.00	0	0.00	0.00	0.00
35-50	2001	Female	0	0.00	0.00	0.00	0	0.00	0.00	0.00
35-50	2002	Female	5	0.00	0.00	0.00	0	0.00	0.00	0.00
35-50	2003	Female	8	0.00	0.00	0.00	0	0.00	0.00	0.00
35-50	2004	Female	12	0.00	0.00	0.00	0	0.00	0.00	0.00
35-50	2005	Female	18	0.00	0.00	0.00	6	0.00	0.00	0.00
35-50	2006	Female	54	0.01	0.01	0.01	34	0.01	0.00	0.01
35-50	2007	Female	139	0.02	0.02	0.03	74	0.01	0.01	0.02
35-50	2008	Female	262	0.04	0.04	0.05	112	0.02	0.02	0.02
35-50	2009	Female	417	0.07	0.06	0.08	140	0.02	0.02	0.03
35-50	2010	Female	629	0.11	0.10	0.11	188	0.03	0.03	0.04
35-50	2011	Female	902	0.15	0.14	0.16	239	0.04	0.04	0.05
35-50	2012	Female	1217	0.21	0.20	0.22	266	0.05	0.04	0.05
35-50	2013	Female	1586	0.27	0.26	0.29	303	0.05	0.05	0.06
35-50	2014	Female	1990	0.35	0.33	0.36	317	0.06	0.05	0.06
35-50	2015	Female	2417	0.42	0.41	0.44	311	0.05	0.05	0.06
35-50	2016	Female	2844	0.51	0.49	0.53	298	0.05	0.05	0.06
35-50	2017	Female	3329	0.61	0.58	0.63	313	0.06	0.05	0.06
35-50	2018	Female	3692	0.68	0.66	0.70	232	0.04	0.04	0.05
35-50	2019	Female	4157	0.77	0.75	0.79	305	0.06	0.05	0.06
35-50	2020	Female	4737	0.88	0.86	0.91	352	0.07	0.06	0.07
35-50	2021	Female	5445	1.02	1.00	1.05	436	0.08	0.07	0.09
35-50	2022	Female	6447	1.21	1.18	1.24	644	0.12	0.11	0.13
35-50	2000	Male	6	0.00	0.00	0.00	0	0.00	0.00	0.00
35-50	2001	Male	11	0.00	0.00	0.00	0	0.00	0.00	0.00
35-50	2002	Male	14	0.00	0.00	0.00	0	0.00	0.00	0.00
35-50	2003	Male	19	0.00	0.00	0.00	5	0.00	0.00	0.00
35-50	2004	Male	28	0.00	0.00	0.01	9	0.00	0.00	0.00
35-50	2005	Male	44	0.01	0.01	0.01	16	0.00	0.00	0.00
35-50	2006	Male	88	0.01	0.01	0.02	39	0.01	0.00	0.01
35-50	2007	Male	182	0.03	0.03	0.03	88	0.01	0.01	0.02
35-50	2008	Male	355	0.06	0.05	0.06	164	0.03	0.02	0.03
35-50	2009	Male	595	0.10	0.09	0.11	207	0.03	0.03	0.04
35-50	2010	Male	897	0.15	0.14	0.16	253	0.04	0.04	0.05
35-50	2011	Male	1229	0.20	0.19	0.22	262	0.04	0.04	0.05
35-50	2012	Male	1638	0.27	0.26	0.29	322	0.05	0.05	0.06
35-50	2013	Male	2121	0.36	0.34	0.37	363	0.06	0.06	0.07
35-50	2014	Male	2604	0.45	0.43	0.46	352	0.06	0.05	0.07
35-50	2015	Male	3097	0.54	0.52	0.56	331	0.06	0.05	0.06
35-50	2016	Male	3541	0.63	0.61	0.65	296	0.05	0.05	0.06
35-50	2017	Male	4145	0.75	0.72	0.77	333	0.06	0.05	0.07
35-50	2018	Male	4714	0.86	0.83	0.88	295	0.05	0.05	0.06
35-50	2019	Male	5457	1.00	0.98	1.03	363	0.07	0.06	0.07
35-50	2020	Male	6362	1.18	1.15	1.21	432	0.08	0.07	0.09
35-50	2021	Male	7360	1.37	1.34	1.40	471	0.09	0.08	0.10
35-50	2022	Male	8676	1.61	1.58	1.64	629	0.12	0.11	0.13
50-70	2000	Female	0	0.00	0.00	0.00	0	0.00	0.00	0.00
50-70	2001	Female	0	0.00	0.00	0.00	0	0.00	0.00	0.00
50-70	2002	Female	0	0.00	0.00	0.00	0	0.00	0.00	0.00
50-70	2003	Female	0	0.00	0.00	0.00	0	0.00	0.00	0.00
50-70	2004	Female	0	0.00	0.00	0.00	0	0.00	0.00	0.00
50-70	2005	Female	0	0.00	0.00	0.00	0	0.00	0.00	0.00
50-70	2006	Female	9	0.00	0.00	0.00	0	0.00	0.00	0.00
50-70	2007	Female	18	0.00	0.00	0.00	9	0.00	0.00	0.00
50-70	2008	Female	41	0.01	0.00	0.01	19	0.00	0.00	0.00
50-70	2009	Female	62	0.01	0.01	0.01	18	0.00	0.00	0.00
50-70	2010	Female	95	0.01	0.01	0.02	24	0.00	0.00	0.00
50-70	2011	Female	147	0.02	0.02	0.02	29	0.00	0.00	0.01
50-70	2012	Female	203	0.03	0.02	0.03	37	0.01	0.00	0.01
50-70	2013	Female	283	0.04	0.03	0.04	41	0.01	0.00	0.01
50-70	2014	Female	396	0.05	0.05	0.06	58	0.01	0.01	0.01
50-70	2015	Female	498	0.07	0.06	0.07	54	0.01	0.01	0.01
50-70	2016	Female	632	0.09	0.08	0.09	47	0.01	0.00	0.01
50-70	2017	Female	817	0.11	0.10	0.12	76	0.01	0.01	0.01
50-70	2018	Female	997	0.14	0.13	0.14	57	0.01	0.01	0.01
50-70	2019	Female	1215	0.17	0.16	0.17	78	0.01	0.01	0.01
50-70	2020	Female	1460	0.20	0.19	0.21	92	0.01	0.01	0.02
50-70	2021	Female	1742	0.23	0.22	0.25	108	0.01	0.01	0.02
50-70	2022	Female	2116	0.28	0.27	0.29	187	0.02	0.02	0.03
50-70	2000	Male	0	0.00	0.00	0.00	0	0.00	0.00	0.00
50-70	2001	Male	0	0.00	0.00	0.00	0	0.00	0.00	0.00
50-70	2002	Male	0	0.00	0.00	0.00	0	0.00	0.00	0.00
50-70	2003	Male	0	0.00	0.00	0.00	0	0.00	0.00	0.00
50-70	2004	Male	0	0.00	0.00	0.00	0	0.00	0.00	0.00
50-70	2005	Male	9	0.00	0.00	0.00	5	0.00	0.00	0.00
50-70	2006	Male	17	0.00	0.00	0.00	8	0.00	0.00	0.00
50-70	2007	Male	29	0.00	0.00	0.01	10	0.00	0.00	0.00
50-70	2008	Male	55	0.01	0.01	0.01	22	0.00	0.00	0.00
50-70	2009	Male	91	0.01	0.01	0.02	26	0.00	0.00	0.01
50-70	2010	Male	144	0.02	0.02	0.02	34	0.00	0.00	0.01
50-70	2011	Male	198	0.03	0.02	0.03	30	0.00	0.00	0.01
50-70	2012	Male	266	0.04	0.03	0.04	48	0.01	0.00	0.01
50-70	2013	Male	366	0.05	0.05	0.06	46	0.01	0.00	0.01
50-70	2014	Male	507	0.07	0.06	0.08	77	0.01	0.01	0.01
50-70	2015	Male	635	0.09	0.08	0.10	49	0.01	0.00	0.01
50-70	2016	Male	819	0.11	0.11	0.12	65	0.01	0.01	0.01
50-70	2017	Male	991	0.14	0.13	0.15	71	0.01	0.01	0.01
50-70	2018	Male	1182	0.16	0.15	0.17	65	0.01	0.01	0.01
50-70	2019	Male	1404	0.19	0.18	0.20	84	0.01	0.01	0.01
50-70	2020	Male	1694	0.23	0.22	0.24	104	0.01	0.01	0.02
50-70	2021	Male	2051	0.28	0.27	0.29	140	0.02	0.02	0.02
50-70	2022	Male	2468	0.33	0.32	0.35	189	0.03	0.02	0.03
Over 70	2000	Female	0	0.00	0.00	0.00	0	0.00	0.00	0.00
Over 70	2001	Female	0	0.00	0.00	0.00	0	0.00	0.00	0.00
Over 70	2002	Female	0	0.00	0.00	0.00	0	0.00	0.00	0.00
Over 70	2003	Female	0	0.00	0.00	0.00	0	0.00	0.00	0.00
Over 70	2004	Female	0	0.00	0.00	0.00	0	0.00	0.00	0.00
Over 70	2005	Female	0	0.00	0.00	0.00	0	0.00	0.00	0.00
Over 70	2006	Female	0	0.00	0.00	0.00	0	0.00	0.00	0.00
Over 70	2007	Female	0	0.00	0.00	0.00	0	0.00	0.00	0.00
Over 70	2008	Female	0	0.00	0.00	0.00	0	0.00	0.00	0.00
Over 70	2009	Female	0	0.00	0.00	0.00	0	0.00	0.00	0.00
Over 70	2010	Female	5	0.00	0.00	0.00	0	0.00	0.00	0.00
Over 70	2011	Female	7	0.00	0.00	0.00	0	0.00	0.00	0.00
Over 70	2012	Female	10	0.00	0.00	0.00	0	0.00	0.00	0.00
Over 70	2013	Female	13	0.00	0.00	0.01	0	0.00	0.00	0.00
Over 70	2014	Female	16	0.00	0.00	0.01	0	0.00	0.00	0.00
Over 70	2015	Female	18	0.00	0.00	0.01	0	0.00	0.00	0.00
Over 70	2016	Female	19	0.00	0.00	0.01	0	0.00	0.00	0.00
Over 70	2017	Female	20	0.00	0.00	0.01	0	0.00	0.00	0.00
Over 70	2018	Female	24	0.01	0.00	0.01	0	0.00	0.00	0.00
Over 70	2019	Female	33	0.01	0.00	0.01	0	0.00	0.00	0.00
Over 70	2020	Female	37	0.01	0.01	0.01	0	0.00	0.00	0.00
Over 70	2021	Female	48	0.01	0.01	0.01	5	0.00	0.00	0.00
Over 70	2022	Female	58	0.01	0.01	0.01	0	0.00	0.00	0.00
Over 70	2000	Male	0	0.00	0.00	0.00	0	0.00	0.00	0.00
Over 70	2001	Male	0	0.00	0.00	0.00	0	0.00	0.00	0.00
Over 70	2002	Male	0	0.00	0.00	0.00	0	0.00	0.00	0.00
Over 70	2003	Male	0	0.00	0.00	0.00	0	0.00	0.00	0.00
Over 70	2004	Male	0	0.00	0.00	0.00	0	0.00	0.00	0.00
Over 70	2005	Male	0	0.00	0.00	0.00	0	0.00	0.00	0.00
Over 70	2006	Male	0	0.00	0.00	0.00	0	0.00	0.00	0.00
Over 70	2007	Male	0	0.00	0.00	0.00	0	0.00	0.00	0.00
Over 70	2008	Male	0	0.00	0.00	0.00	0	0.00	0.00	0.00
Over 70	2009	Male	0	0.00	0.00	0.00	0	0.00	0.00	0.00
Over 70	2010	Male	0	0.00	0.00	0.00	0	0.00	0.00	0.00
Over 70	2011	Male	0	0.00	0.00	0.00	0	0.00	0.00	0.00
Over 70	2012	Male	0	0.00	0.00	0.00	0	0.00	0.00	0.00
Over 70	2013	Male	5	0.00	0.00	0.00	0	0.00	0.00	0.00
Over 70	2014	Male	8	0.00	0.00	0.00	0	0.00	0.00	0.00
Over 70	2015	Male	13	0.00	0.00	0.01	0	0.00	0.00	0.00
Over 70	2016	Male	16	0.00	0.00	0.01	0	0.00	0.00	0.00
Over 70	2017	Male	18	0.01	0.00	0.01	0	0.00	0.00	0.00
Over 70	2018	Male	24	0.01	0.00	0.01	0	0.00	0.00	0.00
Over 70	2019	Male	29	0.01	0.00	0.01	0	0.00	0.00	0.00
Over 70	2020	Male	33	0.01	0.01	0.01	0	0.00	0.00	0.00
Over 70	2021	Male	38	0.01	0.01	0.01	0	0.00	0.00	0.00
Over 70	2022	Male	45	0.01	0.01	0.01	0	0.00	0.00	0.00
